# Supplementary material for: All-optical strategies to minimize photobleaching in reversibly switchable fluorescent proteins
Source: Nat Commun. 2025 Dec 1;16:10843. doi: 10.1038/s41467-025-67009-8 (PMC12672575; doi:10.1038/s41467-025-67009-8)
Supplement: Supplementary file 4 — Source Data [file 41467_2025_67009_MOESM4_ESM.zip › Source_data.xlsx]

## Sheet: Figure_1a
Figure 1a (left panel magenta)			Figure 1a (left panel cyan)														Figure 1a (right panel)
				488 PD 0.03 kW/cm2		488 PD 0.08 kW/cm2		488 PD 0.20 kW/cm2		488 PD 0.45 kW/cm2		488 PD 0.94 kW/cm2		488 PD 1.40 kW/cm2
x	y	err	x	y	err	y	err	y	err	y	err	y	err	y	err		x	y	err
0	0	0.00057696	0.15	1	0.01117	1	0.00701	1	0.01496	1	0.02125	1	0.04155	1	0.06224		1	1	0
0.01487	0.29924	0.00209	0.3	0.93734	0.01551	0.92418	0.01232	0.84524	0.01359	0.75092	0.01635	0.5943	0.02032	0.50161	0.02247		2	0.88469	0.0113144
0.0338	0.4848	0.000996722	0.45	0.89643	0.01528	0.8564	0.01247	0.72044	0.01219	0.56226	0.01037	0.38106	0.01096	0.28952	0.00896		3	0.87602	0.0119207
0.04799	0.75907	0.00418	0.6	0.86559	0.01178	0.79927	0.01263	0.61588	0.00675	0.43157	0.00739	0.26194	0.00676	0.19177	0.00364		4	0.872896	0.0119464
0.08787	0.92836	0.00466	0.75	0.82934	0.02027	0.73612	0.00879	0.53101	0.00577	0.33936	0.00564	0.19714	0.00403	0.14697	0.00225		5	0.871508	0.0119898
0.19399	1.01581	0.00504	0.9	0.78239	0.02204	0.69331	0.01586	0.46004	0.00537	0.27223	0.00367	0.15943	0.00301	0.12374	0.00243		6	0.870864	0.0118554
0.3525	1.05584	0.00364	1.05	0.75258	0.0248	0.64388	0.01323	0.39869	0.00555	0.22171	0.00288	0.13437	0.00258	0.11037	0.00219		7	0.870165	0.0116669
			1.2	0.73976	0.02311	0.60206	0.00748	0.34456	0.0037	0.18427	0.00207	0.11743	0.00224	0.10212	0.0027		8	0.869448	0.0115472
			1.35	0.71463	0.01735	0.55957	0.00813	0.29968	0.00334	0.15411	0.00206	0.10528	0.00198	0.09549	0.00202		9	0.869237	0.0118835
			1.5	0.69334	0.01566	0.52516	0.00844	0.261	0.00318	0.13175	0.00115	0.09597	0.00143	0.09041	0.00279		10	0.868373	0.0117624
			1.65	0.66513	0.01864	0.49167	0.00996	0.22728	0.00402	0.11556	0.00182	0.0892	0.00146	0.08683	0.00246		11	0.868216	0.011849
			1.8	0.64525	0.02147	0.46146	0.0082	0.2014	0.00265	0.10395	0.00127	0.08321	0.00133	0.08388	0.00254		12	0.8679	0.0118525
			1.95	0.61237	0.02162	0.43486	0.00797	0.18035	0.00131	0.09469	0.00128	0.07917	0.00134	0.08221	0.00267		13	0.867724	0.0120132
			2.1	0.59382	0.02062	0.40781	0.00925	0.16258	0.00171	0.08688	0.0015	0.07543	0.00157	0.08006	0.00283		14	0.867677	0.0116227
			2.25	0.59275	0.01458	0.38471	0.00932	0.14786	0.00183	0.08036	0.00142	0.07244	0.0013	0.07857	0.00276		15	0.867168	0.0115673
			2.4	0.55591	0.01967	0.36134	0.01352	0.13329	0.00265	0.07541	0.00185	0.07027	0.00141	0.07713	0.00301		16	0.866986	0.0114737
			2.55	0.54711	0.02059	0.33992	0.01008	0.12293	0.00281	0.07223	0.00126	0.06786	0.00121	0.07539	0.00289		17	0.867012	0.011498
			2.7	0.53016	0.02261	0.31935	0.0063	0.11412	0.0032	0.06857	0.00157	0.06641	0.00154	0.07446	0.00284		18	0.866456	0.0113582
			2.85	0.5025	0.02684	0.30474	0.00683	0.10412	0.00259	0.06551	0.00111	0.06446	0.00108	0.0734	0.00282		19	0.866212	0.0113287
			3	0.49013	0.01592	0.29045	0.00675	0.09812	0.00244	0.0633	0.00133	0.06279	0.00126	0.07236	0.00329		20	0.866293	0.0113164
			3.15	0.48504	0.01951	0.27145	0.00902	0.09175	0.00182	0.06198	0.00134	0.06154	0.00133	0.07169	0.00319		21	0.866092	0.011182
			3.3	0.45517	0.02463	0.26196	0.00902	0.08708	0.00221	0.05979	0.00105	0.06107	0.00159	0.07038	0.00328		22	0.865825	0.0110916
			3.45	0.44124	0.01641	0.25066	0.00843	0.08252	0.00211	0.05874	0.00102	0.05987	0.00151	0.06982	0.00309		23	0.865539	0.0114784
			3.6	0.43316	0.02144	0.24184	0.00805	0.07831	0.00169	0.05705	0.00183	0.05876	0.00159	0.06918	0.00291		24	0.865402	0.0113336
			3.75	0.42563	0.02022	0.22854	0.00448	0.07529	0.00185	0.05537	0.00162	0.05799	0.00128	0.06879	0.0027		25	0.865328	0.011175
			3.9	0.41564	0.01714	0.21767	0.00872	0.07177	0.00214	0.0538	0.00176	0.05725	0.00173	0.06849	0.00333		26	0.865277	0.0111309
			4.05	0.39683	0.01567	0.20592	0.00603	0.06813	0.0021	0.05327	0.000971367	0.05654	0.00154	0.06783	0.00314		27	0.864774	0.0112996
			4.2	0.37119	0.01803	0.19394	0.0073	0.06616	0.00139	0.05209	0.000974682	0.05607	0.00156	0.06761	0.00309		28	0.864921	0.0110248
			4.35	0.35662	0.02228	0.18928	0.0085	0.06355	0.00173	0.05108	0.000755887	0.05536	0.00159	0.06667	0.00311		29	0.864565	0.011028
			4.5	0.35451	0.02432	0.18021	0.00559	0.06056	0.00183	0.05033	0.00155	0.05464	0.00136	0.06646	0.00333		30	0.864554	0.0110467
			4.65	0.34304	0.02201	0.17174	0.00535	0.05982	0.00218	0.04991	0.00123	0.05406	0.00159	0.06579	0.00325		31	0.864322	0.010984
			4.8	0.33237	0.01604	0.16296	0.00781	0.05732	0.00234	0.04933	0.000891296	0.05358	0.0013	0.06559	0.00345		32	0.864304	0.0112126
			4.95	0.32545	0.01639	0.15608	0.00883	0.05539	0.00249	0.04883	0.000801381	0.05305	0.00134	0.06527	0.00342		33	0.864192	0.0108954
			5.1	0.31993	0.01821	0.14903	0.00747	0.05452	0.00301	0.04791	0.00119	0.05256	0.00112	0.0652	0.00327		34	0.864037	0.0108945
			5.25	0.3092	0.02593	0.14419	0.00608	0.05344	0.00213	0.04756	0.000979993	0.05158	0.00112	0.06519	0.00338		35	0.863917	0.0105569
			5.4	0.30458	0.02392	0.14069	0.00394	0.05256	0.00193	0.04711	0.00128	0.05093	0.0016	0.06504	0.00273		36	0.863935	0.0107684
			5.55	0.28938	0.02379	0.13459	0.00612	0.05164	0.00172	0.04685	0.000890683	0.05117	0.00115	0.06403	0.00298		37	0.863998	0.01066
			5.7	0.28111	0.02025	0.12886	0.00578	0.05054	0.0021	0.04618	0.000654656	0.05098	0.00123	0.06406	0.00288		38	0.863801	0.0104584
			5.85	0.27162	0.02043	0.1241	0.00588	0.0498	0.00211	0.04641	0.00115	0.05074	0.00119	0.06358	0.00302		39	0.863599	0.0105517
			6	0.26247	0.01213	0.11706	0.00802	0.0495	0.00176	0.04563	0.00122	0.0504	0.00167	0.06303	0.00309		40	0.863316	0.0104124
			6.15	0.25536	0.01619	0.11153	0.00899	0.04752	0.00164	0.04523	0.00148	0.04976	0.00172	0.06297	0.00312		41	0.863428	0.0105996
			6.3	0.24436	0.01307	0.10847	0.00528	0.0466	0.00172	0.04536	0.00148	0.04978	0.00122	0.06293	0.00266		42	0.863259	0.0103197
			6.45	0.2335	0.01352	0.10597	0.00636	0.04558	0.00112	0.04496	0.0011	0.04969	0.00156	0.06261	0.00298		43	0.863206	0.0102928
			6.6	0.22983	0.01852	0.10059	0.0048	0.04501	0.00216	0.04458	0.000974719	0.04902	0.00166	0.06249	0.00327		44	0.862932	0.0103044
			6.75	0.22581	0.01673	0.09901	0.00397	0.0438	0.00245	0.0447	0.00115	0.04927	0.0016	0.06216	0.00292		45	0.86269	0.0104044
			6.9	0.21402	0.01066	0.09855	0.00353	0.04361	0.00183	0.04427	0.000925224	0.0489	0.0014	0.06211	0.00313		46	0.862683	0.0103693
			7.05	0.21393	0.01392	0.09665	0.00488	0.04362	0.00216	0.04371	0.00107	0.04881	0.00139	0.06182	0.00329		47	0.862637	0.0102261
			7.2	0.21747	0.01371	0.09419	0.00549	0.04294	0.00127	0.04392	0.00135	0.04865	0.00174	0.0621	0.00334		48	0.8649	0.0102148
			7.35	0.20952	0.0157	0.09204	0.0081	0.04177	0.00133	0.04348	0.00143	0.04867	0.00113	0.06155	0.00305		49	0.862623	0.0102125
			7.5	0.20119	0.01633	0.0902	0.00557	0.04185	0.00148	0.04351	0.00111	0.04825	0.000997525	0.06116	0.00342		50	0.862507	0.010003
			7.65	0.19849	0.01085	0.08695	0.00525	0.04213	0.00242	0.04228	0.00123	0.04793	0.000900256	0.06112	0.00297		51	0.862485	0.0101303
			7.8	0.19311	0.01163	0.08249	0.00553	0.04154	0.00133	0.04194	0.00109	0.04793	0.000773576	0.06118	0.00286		52	0.862119	0.00993953
			7.95	0.18473	0.013	0.08079	0.00643	0.04189	0.00144	0.04206	0.00147	0.04806	0.00146	0.06093	0.00279		53	0.862092	0.0100576
			8.1	0.18165	0.00695	0.07754	0.00265	0.04113	0.00131	0.04197	0.00123	0.04818	0.00147	0.06091	0.00322		54	0.86193	0.0101308
			8.25	0.17752	0.01203	0.07495	0.00455	0.04108	0.00148	0.04257	0.00129	0.04779	0.00138	0.0608	0.0031		55	0.861847	0.0101599
			8.4	0.17509	0.0121	0.07417	0.00551	0.04063	0.00228	0.04221	0.000842576	0.04751	0.000982416	0.06055	0.00329		56	0.861668	0.010025
			8.55	0.16558	0.01062	0.07268	0.00553	0.04057	0.00202	0.04221	0.000704679	0.04739	0.00135	0.06049	0.00328		57	0.861646	0.0101996
			8.7	0.16061	0.00899	0.0727	0.00508	0.04043	0.00216	0.04181	0.000967092	0.0472	0.00172	0.06055	0.00338		58	0.861355	0.00985516
			8.85	0.15779	0.00655	0.07257	0.00609	0.04009	0.00157	0.0416	0.00125	0.04727	0.00146	0.06035	0.00297		59	0.861297	0.00990488
			9	0.15074	0.00879	0.06888	0.00725	0.04021	0.00163	0.0415	0.001	0.04713	0.00121	0.05995	0.00294		60	0.861049	0.00984769
			9.15	0.14613	0.01618	0.06918	0.0049	0.03931	0.00218	0.04121	0.00132	0.04735	0.00125	0.06041	0.00313		61	0.861265	0.0101088
			9.3	0.14178	0.01688	0.06854	0.00428	0.03968	0.000924209	0.04159	0.00149	0.04698	0.00136	0.06031	0.0032		62	0.861289	0.00998649
			9.45	0.144	0.01448	0.06627	0.0047	0.03975	0.00204	0.04161	0.00136	0.04698	0.00122	0.06001	0.00294		63	0.860941	0.00990635
			9.6	0.14258	0.01154	0.06252	0.00272	0.03979	0.00197	0.04157	0.00132	0.04681	0.00142	0.0598	0.00292		64	0.860847	0.0100984
			9.75	0.14085	0.01177	0.06025	0.00475	0.03894	0.00118	0.04097	0.000922247	0.04668	0.00117	0.05973	0.00284		65	0.860533	0.0100907
			9.9	0.13893	0.00869	0.05874	0.00521	0.03858	0.00152	0.04088	0.00116	0.0464	0.00172	0.05938	0.00308		66	0.860755	0.00969784
			10.05	0.13497	0.01093	0.06036	0.00583	0.0394	0.00196	0.04061	0.00159	0.04646	0.00104	0.05938	0.00289		67	0.860501	0.00979866
			10.2	0.1352	0.01148	0.05984	0.00524	0.03832	0.00197	0.04104	0.00101	0.04658	0.0015	0.05917	0.003		68	0.86047	0.00959724
			10.35	0.12448	0.00609	0.05682	0.00445	0.03808	0.00108	0.04113	0.000935755	0.04596	0.00138	0.05897	0.0032		69	0.860305	0.00950307
			10.5	0.12246	0.00861	0.05934	0.00559	0.03757	0.0012	0.04085	0.00124	0.04591	0.00109	0.05895	0.00335		70	0.86047	0.00966168
			10.65	0.11828	0.00885	0.05597	0.00404	0.03798	0.00111	0.04091	0.00126	0.04608	0.00164	0.05906	0.0031		71	0.86038	0.00966466
			10.8	0.11497	0.00804	0.05776	0.00326	0.03732	0.0015	0.04129	0.00114	0.04606	0.00126	0.05902	0.00297		72	0.860091	0.00945686
			10.95	0.11359	0.00747	0.05498	0.00427	0.03722	0.002	0.04061	0.000949914	0.04623	0.00133	0.05912	0.00289		73	0.86001	0.00944344
			11.1	0.11545	0.01178	0.05519	0.00524	0.0375	0.00194	0.04088	0.000910234	0.04622	0.00145	0.05901	0.00267		74	0.859921	0.00967715
			11.25	0.11131	0.01208	0.05421	0.0057	0.03824	0.00242	0.03994	0.00128	0.04595	0.00128	0.05882	0.00315		75	0.859955	0.00944477
			11.4	0.10635	0.01125	0.05292	0.00449	0.03786	0.00156	0.04011	0.00182	0.04618	0.000990174	0.05884	0.00316		76	0.859658	0.00931456
			11.55	0.10434	0.01162	0.05286	0.00365	0.03833	0.00258	0.03997	0.0013	0.04594	0.00133	0.05902	0.00273		77	0.859506	0.00921441
			11.7	0.10255	0.00874	0.0517	0.00385	0.03857	0.00199	0.04027	0.00109	0.04607	0.000954906	0.0589	0.00312		78	0.859378	0.0091084
			11.85	0.10439	0.01194	0.05275	0.00481	0.03761	0.00159	0.04061	0.00125	0.0457	0.00129	0.05878	0.00296		79	0.859334	0.00929419
			12	0.09941	0.01014	0.05061	0.00595	0.03682	0.001	0.04066	0.00147	0.04584	0.00156	0.05889	0.00273		80	0.859105	0.00921534
			12.15	0.0975	0.01028	0.0489	0.00469	0.03706	0.00142	0.04066	0.00104	0.04576	0.000815248	0.05873	0.00275		81	0.859384	0.00936339
			12.3	0.09214	0.00761	0.04929	0.00389	0.03664	0.00272	0.04075	0.00103	0.04556	0.000891357	0.05868	0.00323		82	0.859084	0.00933576
			12.45	0.09242	0.00702	0.04723	0.0039	0.03628	0.0017	0.04015	0.00106	0.04566	0.000975052	0.0582	0.00289		83	0.859161	0.00937438
			12.6	0.09163	0.00756	0.04608	0.00379	0.03678	0.0026	0.04045	0.00133	0.04625	0.000934825	0.05879	0.00289		84	0.859035	0.00928039
			12.75	0.09113	0.00669	0.04661	0.00643	0.03673	0.00204	0.04033	0.00116	0.04583	0.00111	0.05858	0.00282		85	0.858808	0.00935252
			12.9	0.0893	0.00944	0.04827	0.00275	0.03577	0.00232	0.03978	0.00138	0.04538	0.000968003	0.05865	0.00326		86	0.858737	0.00904034
			13.05	0.08662	0.00783	0.04639	0.00474	0.0357	0.00174	0.04	0.00125	0.04519	0.000790955	0.05853	0.00316		87	0.858788	0.00892889
			13.2	0.08914	0.00825	0.04512	0.00339	0.03553	0.00185	0.04014	0.000881969	0.04544	0.00112	0.05876	0.00324		88	0.858592	0.00947197
			13.35	0.0873	0.00601	0.04355	0.00427	0.03605	0.00128	0.03996	0.00134	0.04529	0.000833193	0.05844	0.00306		89	0.858459	0.0089604
			13.5	0.08451	0.00951	0.04611	0.00555	0.03621	0.00215	0.03993	0.0012	0.04504	0.00125	0.0583	0.00313		90	0.858355	0.00922957
			13.65	0.08801	0.01157	0.04564	0.00376	0.03654	0.0019	0.0399	0.00113	0.0452	0.0008044	0.05845	0.00359		91	0.85834	0.00905474
			13.8	0.08022	0.01302	0.04494	0.00444	0.03599	0.00241	0.04003	0.00114	0.04502	0.000932194	0.05872	0.00332		92	0.858313	0.00891044
			13.95	0.08082	0.01037	0.04469	0.00379	0.03603	0.00243	0.04019	0.00119	0.04532	0.0007997	0.05826	0.00334		93	0.858178	0.00893503
			14.1	0.08138	0.00831	0.04464	0.00388	0.03634	0.00179	0.04001	0.00118	0.04532	0.00098115	0.05817	0.00335		94	0.858198	0.00891462
			14.25	0.07819	0.00862	0.04285	0.00445	0.03607	0.00137	0.03969	0.00136	0.04532	0.00114	0.05774	0.00267		95	0.860206	0.00883389
			14.4	0.08013	0.0113	0.04228	0.00463	0.03617	0.000991019	0.03956	0.00101	0.04521	0.00133	0.05784	0.00268		96	0.858016	0.00883553
			14.55	0.07826	0.00741	0.04298	0.00271	0.03637	0.00183	0.03933	0.00121	0.04514	0.00145	0.05819	0.00291		97	0.857707	0.00856144
			14.7	0.07465	0.00659	0.04019	0.00355	0.03498	0.00143	0.0392	0.00134	0.04512	0.00112	0.05821	0.00267		98	0.857391	0.00876726
			14.85	0.07182	0.00753	0.0415	0.00412	0.03532	0.00175	0.03907	0.00148	0.04518	0.00104	0.05813	0.00313		99	0.857256	0.00860149
			15	0.07053	0.00982	0.03987	0.00329	0.03463	0.0018	0.03899	0.00138	0.04498	0.00114	0.05795	0.00264		100	0.85753	0.00840842
			15.15	0.06989	0.00785	0.03821	0.00336	0.03582	0.00149	0.0395	0.00142	0.04507	0.00109	0.05803	0.00303		101	0.85722	0.00875481
			15.3	0.07176	0.00574	0.04043	0.00506	0.03515	0.0011	0.03919	0.00172	0.04531	0.000969772	0.05806	0.00318		102	0.857328	0.00867252
			15.45	0.0704	0.00726	0.04326	0.00614	0.03558	0.00141	0.03975	0.000975136	0.04517	0.00112	0.05833	0.00332		103	0.857153	0.00860216
			15.6	0.07456	0.00621	0.04081	0.00595	0.03515	0.00155	0.03953	0.00109	0.04502	0.000879897	0.05794	0.00314		104	0.857201	0.00877947
			15.75	0.07092	0.00914	0.04344	0.00641	0.0362	0.00103	0.03911	0.0016	0.04503	0.00131	0.05796	0.00306		105	0.856994	0.00855391
			15.9	0.07012	0.01038	0.04186	0.00494	0.03594	0.00228	0.03924	0.000840893	0.04519	0.00137	0.05798	0.00319		106	0.857063	0.00856672
			16.05	0.07038	0.00786	0.03933	0.00303	0.03587	0.00185	0.03889	0.00114	0.04556	0.00115	0.05801	0.00348		107	0.85694	0.00877927
			16.2	0.06898	0.00579	0.04029	0.00163	0.03501	0.0013	0.03959	0.000900218	0.04526	0.00107	0.05811	0.00333		108	0.856887	0.00843939
			16.35	0.0678	0.00839	0.04213	0.00308	0.03552	0.00217	0.03975	0.000834341	0.04552	0.00121	0.05791	0.00351		109	0.856684	0.00844417
			16.5	0.06844	0.00676	0.0412	0.0045	0.03624	0.00231	0.0395	0.000844805	0.04557	0.00125	0.0578	0.00311		110	0.856629	0.00838269
			16.65	0.06847	0.0083	0.04161	0.00378	0.03476	0.0017	0.03933	0.00138	0.04565	0.00149	0.05751	0.00297		111	0.856716	0.00839112
			16.8	0.06724	0.00681	0.0406	0.00395	0.0348	0.00168	0.03964	0.00133	0.04546	0.00126	0.05769	0.0034		112	0.856528	0.00836802
			16.95	0.06531	0.00998	0.03936	0.00462	0.0348	0.000737107	0.03976	0.000936782	0.04528	0.00096814	0.05781	0.00308		113	0.856416	0.00841409
			17.1	0.06257	0.00938	0.04053	0.00482	0.03534	0.00132	0.03956	0.00117	0.04502	0.00089749	0.0578	0.0031		114	0.856127	0.00808472
			17.25	0.06011	0.00797	0.03969	0.00448	0.03459	0.00169	0.03959	0.00096103	0.04529	0.00119	0.05789	0.00296		115	0.856103	0.00835963
			17.4	0.06023	0.00963	0.03985	0.00398	0.03404	0.00134	0.03917	0.000837369	0.04535	0.00111	0.05777	0.00301		116	0.856176	0.00836126
			17.55	0.05754	0.01438	0.03965	0.00492	0.03459	0.00116	0.03924	0.00118	0.04508	0.00137	0.05782	0.00308		117	0.855869	0.00852862
			17.7	0.05923	0.01106	0.03719	0.00401	0.03376	0.0019	0.03922	0.0013	0.04498	0.00113	0.05768	0.00323		118	0.855686	0.00826271
			17.85	0.05688	0.008	0.03744	0.0037	0.03509	0.00178	0.0401	0.00067939	0.04578	0.00109	0.05796	0.00304		119	0.855656	0.0083092
			18	0.05859	0.00796	0.03731	0.00453	0.03556	0.00235	0.03977	0.000901275	0.04575	0.00101	0.05817	0.00288		120	0.855533	0.00830228
			18.15	0.0628	0.00531	0.0365	0.00456	0.03483	0.00262	0.03887	0.00105	0.045	0.00109	0.05789	0.00298		121	0.855461	0.00814891
			18.3	0.06093	0.00801	0.03714	0.00509	0.0346	0.00159	0.03899	0.000765236	0.04499	0.00146	0.05766	0.00273		122	0.855487	0.00790137
			18.45	0.05842	0.00995	0.03743	0.00372	0.03487	0.00179	0.03954	0.00156	0.04506	0.00117	0.05809	0.0027		123	0.855122	0.00795547
			18.6	0.05386	0.01212	0.03467	0.00524	0.03539	0.00201	0.0395	0.000831096	0.04488	0.000822667	0.05789	0.00275		124	0.855298	0.00822479
			18.75	0.05355	0.00941	0.03727	0.00444	0.03542	0.00175	0.03947	0.00101	0.04539	0.000961402	0.05762	0.00269		125	0.855209	0.00789191
			18.9	0.056	0.00889	0.03572	0.00402	0.03442	0.00103	0.03913	0.00115	0.04507	0.00129	0.05765	0.00285		126	0.854855	0.00807643
			19.05	0.05592	0.00722	0.03657	0.00338	0.03388	0.00124	0.0396	0.00162	0.04506	0.000951773	0.05756	0.003		127	0.855003	0.00789929
			19.2	0.05278	0.00913	0.0388	0.00482	0.03498	0.00193	0.03901	0.00137	0.04514	0.000989563	0.05767	0.00298		128	0.85502	0.00771998
			19.35	0.0528	0.00838	0.03598	0.0037	0.03549	0.00238	0.03892	0.00163	0.04499	0.000848139	0.05755	0.00279		129	0.854683	0.0078548
			19.5	0.05335	0.00634	0.0361	0.00441	0.03433	0.00161	0.03897	0.00131	0.04505	0.00107	0.05763	0.003		130	0.854685	0.00785995
			19.65	0.05485	0.00966	0.03891	0.00493	0.03484	0.00221	0.0391	0.00108	0.0449	0.00106	0.05777	0.00295		131	0.854414	0.00794432
			19.8	0.05423	0.01012	0.03806	0.00529	0.0353	0.000893169	0.03922	0.00136	0.04466	0.00103	0.05751	0.00269		132	0.854113	0.00813118
			19.95	0.05555	0.00489	0.03749	0.00479	0.0359	0.0013	0.03911	0.000976764	0.04493	0.00113	0.05731	0.0026		133	0.854277	0.00803456
			20.1	0.05239	0.00659	0.03791	0.00415	0.03516	0.0014	0.0385	0.000825349	0.04495	0.000994153	0.05747	0.00273		134	0.854068	0.00785904
			20.25	0.04974	0.00685	0.03764	0.00326	0.03516	0.00137	0.03861	0.00128	0.04467	0.00116	0.0571	0.00293		135	0.853848	0.00805177
			20.4	0.05111	0.00673	0.0378	0.00435	0.03583	0.00116	0.03842	0.00109	0.04462	0.0013	0.05711	0.00294		136	0.853799	0.00783807
			20.55	0.05004	0.00537	0.03624	0.00631	0.03576	0.00123	0.039	0.00123	0.04457	0.00126	0.05707	0.00306		137	0.853718	0.00790391
			20.7	0.05022	0.00478	0.03559	0.00682	0.03506	0.00127	0.03953	0.00135	0.04475	0.000998042	0.05752	0.00319		138	0.853598	0.00810091
			20.85	0.05148	0.0057	0.03346	0.00485	0.03479	0.00163	0.03923	0.00145	0.04492	0.00102	0.05727	0.00328		139	0.853559	0.00775837
			21	0.05252	0.00623	0.03562	0.00412	0.03431	0.00201	0.03881	0.000891766	0.04468	0.00104	0.05739	0.00332		140	0.853445	0.00786461
			21.15	0.04805	0.0063	0.03691	0.00447	0.03522	0.00205	0.03919	0.00107	0.04476	0.001	0.05749	0.00309		141	0.853329	0.00805676
			21.3	0.04893	0.01027	0.03683	0.00315	0.035	0.00163	0.03938	0.00126	0.04497	0.000915167	0.05738	0.00303		142	0.855593	0.00794372
			21.45	0.05213	0.00553	0.03521	0.00351	0.03462	0.00194	0.03901	0.0012	0.04522	0.00102	0.05725	0.00281		143	0.853362	0.00796327
			21.6	0.04658	0.00494	0.0354	0.00487	0.03504	0.0019	0.03851	0.00118	0.04513	0.000883446	0.05749	0.00297		144	0.853177	0.00758585
			21.75	0.04703	0.00506	0.03298	0.00461	0.03416	0.000876152	0.03881	0.00113	0.04515	0.000964172	0.05736	0.00282		145	0.852808	0.00782197
			21.9	0.04924	0.00544	0.03457	0.00517	0.03415	0.00166	0.03972	0.00111	0.04518	0.00123	0.05711	0.00281		146	0.853155	0.00767589
			22.05	0.04734	0.00783	0.03451	0.00631	0.03403	0.00106	0.039	0.00092964	0.04462	0.000664984	0.05741	0.00288		147	0.852786	0.00770457
			22.2	0.04813	0.01169	0.03434	0.00445	0.03433	0.00198	0.03977	0.000871975	0.04482	0.000894722	0.05734	0.00273		148	0.852553	0.00756396
			22.35	0.04487	0.0098	0.03419	0.00266	0.03452	0.00134	0.03977	0.00119	0.04475	0.000972693	0.05724	0.0027		149	0.852725	0.00773237
			22.5	0.04934	0.00809	0.03466	0.00368	0.03384	0.00148	0.03929	0.00112	0.04447	0.00132	0.0577	0.00269		150	0.852628	0.00740099
			22.65	0.04348	0.0093	0.03718	0.00344	0.03498	0.00218	0.03952	0.00123	0.04481	0.00071347	0.0576	0.00284		151	0.852271	0.00749996
			22.8	0.04425	0.00674	0.03527	0.00106	0.03524	0.00202	0.03898	0.00116	0.04509	0.00116	0.0573	0.00263		152	0.852406	0.00738358
			22.95	0.04433	0.00917	0.03533	0.00499	0.03555	0.00154	0.0388	0.0013	0.04464	0.00112	0.05731	0.00264		153	0.852207	0.00763837
			23.1	0.04762	0.01173	0.03605	0.004	0.03525	0.00215	0.03896	0.00112	0.04482	0.00104	0.05745	0.00292		154	0.85216	0.00750507
			23.25	0.04555	0.00888	0.03479	0.00467	0.03412	0.00117	0.03835	0.00123	0.0447	0.00136	0.05742	0.00318		155	0.852049	0.00746751
			23.4	0.04581	0.01094	0.03583	0.00479	0.03439	0.00169	0.0396	0.00101	0.04451	0.00119	0.05731	0.00316		156	0.851724	0.00724397
			23.55	0.04728	0.0093	0.03436	0.00468	0.03386	0.00095559	0.03959	0.00070369	0.04453	0.00157	0.05732	0.00321		157	0.85163	0.00748823
			23.7	0.04592	0.00754	0.03426	0.00322	0.03421	0.00174	0.03938	0.00103	0.04417	0.00135	0.05704	0.00291		158	0.851702	0.00740709
			23.85	0.04748	0.005	0.0336	0.00367	0.03438	0.00167	0.03888	0.000910354	0.04471	0.00119	0.05697	0.0028		159	0.851514	0.00754589
			24	0.0426	0.0071	0.0359	0.00383	0.03457	0.0014	0.0388	0.0012	0.04485	0.00109	0.05672	0.00308		160	0.851598	0.00748236
			24.15	0.04853	0.00497	0.03413	0.00409	0.03442	0.00258	0.03905	0.00161	0.04427	0.00076098	0.05659	0.00299		161	0.851365	0.00737046
			24.3	0.04287	0.00827	0.03398	0.00449	0.03388	0.00159	0.03918	0.000922655	0.04425	0.000728377	0.05704	0.00267		162	0.85119	0.00710723
			24.45	0.04235	0.01171	0.03457	0.00437	0.03462	0.00139	0.03944	0.00097364	0.04445	0.00126	0.05708	0.00286		163	0.851197	0.0073092
			24.6	0.04452	0.00713	0.03254	0.00505	0.03461	0.00249	0.03916	0.00159	0.04458	0.00172	0.05733	0.00294		164	0.85109	0.00732602
			24.75	0.04004	0.00509	0.03583	0.00581	0.03405	0.00199	0.03932	0.00159	0.04466	0.00113	0.05727	0.00267		165	0.850914	0.00723293
			24.9	0.04397	0.00436	0.03396	0.00425	0.03364	0.00102	0.03964	0.00114	0.04476	0.000945539	0.05732	0.00281		166	0.85085	0.00735136
			25.05	0.04336	0.00699	0.03374	0.00527	0.03355	0.00207	0.03925	0.00112	0.04458	0.000975179	0.05733	0.00273		167	0.85058	0.00732912
			25.2	0.04197	0.0077	0.03598	0.00458	0.03397	0.00337	0.03863	0.00145	0.04455	0.00148	0.05665	0.00219		168	0.850479	0.00752281
			25.35	0.04136	0.00872	0.03748	0.00398	0.03419	0.00265	0.03891	0.00135	0.0445	0.00109	0.05721	0.00285		169	0.850474	0.0075705
			25.5	0.03898	0.00619	0.0369	0.00172	0.03379	0.00175	0.03909	0.00107	0.04478	0.00116	0.05703	0.00279		170	0.850449	0.00713696
			25.65	0.04034	0.00692	0.03533	0.00372	0.03402	0.00203	0.03894	0.00142	0.04453	0.00109	0.05721	0.0029		171	0.850241	0.0072847
			25.8	0.03923	0.00656	0.0362	0.00367	0.03281	0.00202	0.03881	0.00111	0.04467	0.00111	0.05734	0.00289		172	0.850142	0.00729823
			25.95	0.04131	0.00784	0.03499	0.0059	0.03343	0.00198	0.0391	0.00117	0.04455	0.00106	0.05722	0.00307		173	0.849965	0.00736005
			26.1	0.04049	0.00825	0.03303	0.00297	0.03416	0.00144	0.03937	0.000967599	0.04458	0.00112	0.05726	0.00342		174	0.84987	0.00746369
			26.25	0.03929	0.00786	0.03173	0.00429	0.03469	0.0018	0.03952	0.00156	0.04436	0.00108	0.05717	0.00309		175	0.849781	0.00710042
			26.4	0.03864	0.00862	0.03206	0.00333	0.03422	0.00152	0.03888	0.00129	0.04439	0.0014	0.05689	0.00319		176	0.849511	0.00708145
			26.55	0.04346	0.0084	0.03369	0.00366	0.03432	0.000794529	0.03899	0.00103	0.04455	0.0013	0.05714	0.00278		177	0.849508	0.00711552
			26.7	0.03514	0.00586	0.03356	0.00314	0.0337	0.0013	0.03904	0.00141	0.04498	0.00103	0.05673	0.00277		178	0.84965	0.00683298
			26.85	0.03702	0.00555	0.03338	0.00145	0.03495	0.00113	0.03853	0.00103	0.04497	0.00125	0.05702	0.00253		179	0.84953	0.00691451
			27	0.04145	0.00753	0.03362	0.00284	0.03481	0.00152	0.03935	0.00144	0.04452	0.00107	0.05697	0.00273		180	0.84942	0.00671466
			27.15	0.04018	0.00786	0.0319	0.00336	0.03528	0.00193	0.03907	0.00131	0.04452	0.00114	0.05678	0.00299		181	0.849483	0.00667922
			27.3	0.04079	0.00742	0.03202	0.00364	0.03556	0.00181	0.03917	0.000713772	0.0448	0.000889013	0.05703	0.00288		182	0.849214	0.00701533
			27.45	0.04398	0.00426	0.03292	0.00394	0.03475	0.00191	0.03943	0.000815698	0.04467	0.00101	0.05692	0.00309		183	0.849267	0.00686582
			27.6	0.03926	0.00785	0.03281	0.00391	0.03401	0.00265	0.0388	0.00132	0.04462	0.00121	0.05692	0.00316		184	0.84903	0.00687908
			27.75	0.03658	0.00539	0.03303	0.00306	0.03381	0.00196	0.03872	0.0013	0.04456	0.000919247	0.05734	0.00308		185	0.848719	0.0069301
			27.9	0.03834	0.00825	0.03265	0.00448	0.03383	0.00213	0.03863	0.00129	0.04434	0.00111	0.05683	0.00265		186	0.848794	0.00666787
			28.05	0.03891	0.00962	0.03026	0.00516	0.03405	0.00171	0.03869	0.00102	0.04442	0.000986662	0.0571	0.00356		187	0.848462	0.006493
			28.2	0.04016	0.00896	0.03172	0.00577	0.03448	0.00202	0.03876	0.00108	0.04463	0.00113	0.05712	0.00307		188	0.848636	0.00663533
			28.35	0.04111	0.00579	0.03452	0.00642	0.03458	0.00114	0.03916	0.000745567	0.04441	0.00155	0.05717	0.00312		189	0.851044	0.00687551
			28.5	0.03737	0.0048	0.03477	0.00271	0.03495	0.00196	0.0384	0.0011	0.04431	0.00107	0.05701	0.00287		190	0.848569	0.00693365
			28.65	0.03956	0.00909	0.03214	0.00529	0.03496	0.00149	0.03824	0.000676726	0.04495	0.00126	0.05755	0.0031		191	0.848503	0.00685459
			28.8	0.0408	0.00814	0.0321	0.00338	0.0343	0.00191	0.03867	0.000899018	0.04458	0.000936501	0.05732	0.00307		192	0.848393	0.00659566
			28.95	0.03792	0.00495	0.03363	0.00355	0.03414	0.0025	0.03892	0.000772409	0.0443	0.00123	0.05716	0.00277		193	0.848484	0.00651441
			29.1	0.03833	0.00679	0.03342	0.0041	0.03481	0.00194	0.03942	0.000826902	0.04431	0.000859721	0.0568	0.00267		194	0.848079	0.00634329
			29.25	0.03867	0.00618	0.03295	0.00334	0.03517	0.00244	0.03955	0.000849089	0.04423	0.00108	0.05652	0.00269		195	0.848083	0.00615991
			29.4	0.03352	0.00986	0.0322	0.00431	0.03518	0.00225	0.03937	0.00112	0.04424	0.000956719	0.0568	0.00276		196	0.848062	0.00610764
			29.55	0.03945	0.00831	0.03231	0.00381	0.03512	0.0022	0.03899	0.000700138	0.04432	0.000920111	0.05663	0.00278		197	0.84777	0.00620906
			29.7	0.04106	0.00652	0.03433	0.00487	0.03423	0.00152	0.03877	0.000987383	0.04421	0.00157	0.05691	0.00299		198	0.847637	0.0062598
			29.85	0.04182	0.00958	0.03507	0.00422	0.03415	0.00193	0.03855	0.000763901	0.04438	0.00145	0.05677	0.00293		199	0.847726	0.00651537
			30	0.0362	0.00924	0.03527	0.00376	0.03341	0.00129	0.03897	0.00111	0.04394	0.00153	0.05682	0.00296		200	0.847617	0.00642253
			30.15	0.03935	0.00688	0.0332	0.00286	0.03382	0.0018	0.03914	0.00103	0.04405	0.00115	0.05691	0.00304		201	0.847523	0.00644628
			30.3	0.03868	0.00875	0.03358	0.00289	0.03416	0.00221	0.03839	0.000813419	0.04418	0.00119	0.05674	0.00275		202	0.847446	0.00609602
			30.45	0.03947	0.00849	0.03334	0.00336	0.03466	0.00232	0.03826	0.00131	0.04442	0.00162	0.05684	0.00261		203	0.847107	0.00588309
			30.6	0.03751	0.00812	0.03325	0.00418	0.03434	0.00215	0.03843	0.000775637	0.04421	0.00144	0.05673	0.00239		204	0.847037	0.00597772
			30.75	0.04189	0.00894	0.03233	0.00427	0.03407	0.0021	0.03888	0.000887826	0.04423	0.00124	0.05683	0.00263		205	0.84714	0.00610556
			30.9	0.03874	0.00696	0.03242	0.00316	0.03443	0.00276	0.03929	0.000773631	0.0446	0.00135	0.05686	0.00237		206	0.847159	0.00598747
			31.05	0.04361	0.00894	0.03295	0.00321	0.03355	0.00221	0.039	0.00118	0.04465	0.000939284	0.05708	0.0024		207	0.847058	0.00605306
			31.2	0.04031	0.01086	0.03159	0.00427	0.03489	0.00202	0.03991	0.000792496	0.0445	0.0013	0.05678	0.00274		208	0.847119	0.00605921
			31.35	0.03739	0.00715	0.03342	0.00606	0.03382	0.00157	0.03971	0.00116	0.04423	0.00147	0.05659	0.00276		209	0.846451	0.00626537
			31.5	0.03933	0.00719	0.03446	0.0038	0.03401	0.00168	0.03904	0.00135	0.04433	0.0016	0.05665	0.00277		210	0.846554	0.00612715
			31.65	0.0356	0.0082	0.0354	0.00334	0.03421	0.00162	0.03893	0.000908685	0.04439	0.00134	0.05666	0.00262		211	0.846437	0.0060857
			31.8	0.03503	0.00495	0.03377	0.00466	0.03421	0.0016	0.03853	0.0009793	0.04459	0.00148	0.05691	0.00302		212	0.846157	0.00585725
			31.95	0.03011	0.00792	0.0332	0.00298	0.03493	0.00163	0.03885	0.00122	0.0445	0.00108	0.05687	0.0024		213	0.846426	0.00574615
			32.1	0.02763	0.01056	0.03508	0.00327	0.03425	0.00166	0.03926	0.000704072	0.04424	0.00116	0.0567	0.00225		214	0.846179	0.00599393
			32.25	0.03416	0.00911	0.03375	0.00387	0.03423	0.00191	0.03924	0.000705463	0.04459	0.00116	0.05684	0.00284		215	0.846181	0.00599526
			32.4	0.03351	0.00893	0.03394	0.00259	0.03328	0.00212	0.03937	0.00156	0.0446	0.00117	0.05685	0.00258		216	0.846061	0.00584649
			32.55	0.03568	0.0052	0.03327	0.00193	0.03343	0.00181	0.03946	0.00139	0.04438	0.00103	0.05657	0.00275		217	0.8458	0.00607072
			32.7	0.03581	0.01068	0.03266	0.00359	0.03405	0.00134	0.03957	0.00137	0.04407	0.000897945	0.05643	0.00314		218	0.845868	0.00584311
			32.85	0.03416	0.00456	0.03347	0.00453	0.03427	0.000938823	0.03954	0.000942025	0.0443	0.00105	0.05655	0.00288		219	0.846002	0.00575885
			33	0.03435	0.01073	0.03151	0.00517	0.03388	0.00198	0.03895	0.000822466	0.0444	0.000912004	0.05657	0.00274		220	0.845845	0.00578023
			33.15	0.03631	0.01009	0.0329	0.00572	0.03381	0.00106	0.03897	0.000967214	0.04433	0.000790271	0.05687	0.00285		221	0.84558	0.00546037
			33.3	0.03444	0.00927	0.03275	0.00361	0.03277	0.00224	0.03862	0.000996637	0.04445	0.000772151	0.05673	0.00319		222	0.845414	0.00560276
			33.45	0.03799	0.00615	0.03195	0.0036	0.03395	0.00267	0.0386	0.00115	0.04454	0.000908519	0.05636	0.00301		223	0.845239	0.00558952
			33.6	0.03796	0.00631	0.03145	0.00332	0.03475	0.00261	0.03905	0.00103	0.045	0.00077257	0.05644	0.00282		224	0.845149	0.00554851
			33.75	0.03314	0.00697	0.03279	0.00295	0.0351	0.00243	0.03863	0.00169	0.04494	0.000795977	0.05649	0.00305		225	0.845022	0.00582745
			33.9	0.03493	0.0055	0.0336	0.00356	0.03392	0.00168	0.03826	0.00114	0.0443	0.00113	0.05652	0.00275		226	0.844943	0.00579002
			34.05	0.0357	0.00457	0.03275	0.00294	0.03378	0.00164	0.03868	0.00102	0.04462	0.00103	0.05661	0.00283		227	0.844939	0.00544636
			34.2	0.04112	0.00723	0.03293	0.00249	0.03407	0.00172	0.03911	0.00111	0.04446	0.000942209	0.05668	0.0027		228	0.844962	0.00539215
			34.35	0.04014	0.00754	0.03213	0.00216	0.03399	0.00137	0.03869	0.00151	0.04458	0.00128	0.05662	0.0028		229	0.844863	0.00524919
			34.5	0.03666	0.00614	0.03407	0.00374	0.03356	0.00151	0.03907	0.000977091	0.04441	0.00104	0.0565	0.00298		230	0.844526	0.00531438
			34.65	0.0391	0.00827	0.03381	0.00408	0.03471	0.00255	0.03908	0.00118	0.04443	0.00115	0.0563	0.0027		231	0.844383	0.005401
			34.8	0.03823	0.0078	0.03232	0.00361	0.03437	0.00129	0.0391	0.00122	0.04419	0.00121	0.05626	0.00313		232	0.843973	0.00550498
			34.95	0.03651	0.00667	0.03416	0.00336	0.03453	0.00175	0.03902	0.000797462	0.04427	0.000837802	0.0564	0.00295		233	0.844056	0.00565582
			35.1	0.03603	0.0046	0.03094	0.00519	0.03419	0.00219	0.03882	0.00108	0.04422	0.00124	0.05613	0.00261		234	0.844046	0.00577179
			35.25	0.03596	0.00876	0.03188	0.00576	0.03322	0.00156	0.03828	0.00142	0.04475	0.000916929	0.05644	0.00295		235	0.843965	0.00543441
			35.4	0.03443	0.00847	0.03178	0.00408	0.03373	0.00144	0.03801	0.00123	0.04455	0.00106	0.05694	0.00303		236	0.846408	0.00555216
			35.55	0.0342	0.00488	0.03295	0.00326	0.03389	0.00139	0.03874	0.000533382	0.04451	0.00154	0.05664	0.00308		237	0.843876	0.00520081
			35.7	0.0348	0.00365	0.03359	0.00192	0.03404	0.0023	0.03874	0.000827498	0.04471	0.00159	0.05676	0.00252		238	0.843867	0.00536924
			35.85	0.03799	0.00769	0.0325	0.00516	0.034	0.00179	0.03932	0.000537756	0.04435	0.00136	0.05709	0.00262		239	0.843561	0.00525866
			36	0.03324	0.00769	0.03392	0.00497	0.03356	0.00197	0.0394	0.000849128	0.04405	0.00125	0.05664	0.00299		240	0.843712	0.00522307
			36.15	0.03212	0.01036	0.03316	0.00501	0.03405	0.00263	0.03954	0.00123	0.04419	0.00111	0.05661	0.00239		241	0.843453	0.0052567
			36.3	0.03259	0.00658	0.03219	0.00488	0.03352	0.00218	0.03869	0.0005437	0.0443	0.00127	0.05657	0.00288		242	0.843227	0.00544607
			36.45	0.0357	0.00393	0.03374	0.00326	0.03324	0.00176	0.03866	0.000709741	0.04455	0.000930922	0.05674	0.00281		243	0.843157	0.00532424
			36.6	0.03236	0.00544	0.03291	0.00345	0.03394	0.00184	0.03859	0.00075352	0.04448	0.00107	0.05685	0.00273		244	0.843195	0.00504923
			36.75	0.03628	0.00505	0.03109	0.0029	0.03376	0.00154	0.03871	0.00107	0.04388	0.00107	0.05686	0.00289		245	0.842871	0.00490823
			36.9	0.03748	0.00578	0.0301	0.00489	0.03402	0.00117	0.03866	0.000671568	0.04443	0.00125	0.05673	0.00262		246	0.843013	0.00500537
			37.05	0.03791	0.00764	0.0324	0.0059	0.03488	0.00192	0.03875	0.000885822	0.04431	0.00109	0.05666	0.00273		247	0.842888	0.00500132
			37.2	0.0374	0.00747	0.03274	0.00686	0.03436	0.00184	0.03915	0.000989578	0.04421	0.000979994	0.05692	0.00275		248	0.842687	0.00498539
			37.35	0.03897	0.0081	0.03084	0.00507	0.03435	0.00169	0.03873	0.000753866	0.04457	0.00109	0.0569	0.00273		249	0.842568	0.00493588
			37.5	0.03511	0.00798	0.03303	0.00457	0.03336	0.00203	0.03905	0.000719667	0.04443	0.00102	0.05676	0.00236		250	0.842331	0.00506161
			37.65	0.03369	0.00709	0.03293	0.00339	0.03355	0.00252	0.03914	0.000921492	0.04437	0.000712432	0.05663	0.00267		251	0.842306	0.00481082
			37.8	0.03247	0.00528	0.03218	0.00329	0.03345	0.00152	0.03911	0.00115	0.04434	0.00115	0.05657	0.00266		252	0.842505	0.00481465
			37.95	0.0351	0.00455	0.03121	0.00457	0.03277	0.00115	0.03895	0.000952547	0.04447	0.00107	0.05646	0.00306		253	0.842104	0.00510032
			38.1	0.03686	0.007	0.03349	0.00447	0.03344	0.00235	0.03819	0.000568599	0.04455	0.000998309	0.05645	0.00311		254	0.8419	0.00454185
			38.25	0.03834	0.00452	0.03275	0.00556	0.03285	0.00237	0.03821	0.00103	0.04437	0.00134	0.05623	0.0028		255	0.8419	0.00479631
			38.4	0.04039	0.00679	0.03294	0.00377	0.03366	0.00242	0.03864	0.00115	0.04447	0.000947131	0.05659	0.00268		256	0.841882	0.00501805
			38.55	0.039	0.00621	0.03324	0.0063	0.03364	0.00298	0.03868	0.00166	0.0443	0.00117	0.05654	0.00279		257	0.841775	0.00472839
			38.7	0.03578	0.00885	0.03236	0.00352	0.03338	0.00298	0.03875	0.000955672	0.04402	0.00134	0.0565	0.00289		258	0.84133	0.00463058
			38.85	0.03616	0.01129	0.03268	0.00218	0.03401	0.00139	0.03891	0.00114	0.04443	0.000982363	0.05649	0.00308		259	0.841339	0.00479786
			39	0.03722	0.00943	0.03193	0.00295	0.03403	0.000837005	0.0388	0.00108	0.04436	0.000526186	0.0565	0.00291		260	0.841397	0.00438921
			39.15	0.03669	0.00936	0.03109	0.00357	0.03378	0.00133	0.03878	0.00116	0.04456	0.000814298	0.05629	0.00314		261	0.841213	0.0044626
			39.3	0.03111	0.00496	0.03062	0.00438	0.03419	0.00143	0.03844	0.00124	0.0442	0.00106	0.05656	0.00253		262	0.841175	0.00443235
			39.45	0.03122	0.00844	0.03137	0.00365	0.03367	0.00193	0.03884	0.00168	0.04414	0.000841119	0.05656	0.0029		263	0.840927	0.00447765
			39.6	0.0318	0.00774	0.03011	0.00415	0.03341	0.000863686	0.03871	0.000933852	0.04437	0.00114	0.05625	0.00234		264	0.840944	0.00459518
			39.75	0.03352	0.00643	0.03094	0.00185	0.03345	0.0014	0.03881	0.00107	0.04442	0.000934644	0.05629	0.00284		265	0.840911	0.00471995
			39.9	0.03199	0.0109	0.03148	0.00433	0.03382	0.00177	0.0389	0.000945334	0.04436	0.00133	0.05659	0.00259		266	0.840953	0.004766
			40.05	0.03183	0.01071	0.03089	0.00454	0.03415	0.00135	0.03898	0.000902804	0.04396	0.00134	0.05615	0.00259		267	0.840712	0.00488253
			40.2	0.03487	0.01068	0.03058	0.00232	0.03403	0.00187	0.03818	0.00151	0.04432	0.0012	0.05649	0.00254		268	0.840773	0.00469579
			40.35	0.02989	0.00981	0.03086	0.00248	0.0342	0.00145	0.0384	0.000847701	0.04423	0.00137	0.05664	0.00276		269	0.840634	0.00462727
			40.5	0.03351	0.00586	0.03271	0.0045	0.03412	0.00127	0.03795	0.00116	0.044	0.00127	0.0564	0.0026		270	0.840344	0.00443918
			40.65	0.03317	0.00703	0.03159	0.00271	0.03463	0.00104	0.03859	0.00142	0.04389	0.00136	0.05632	0.00232		271	0.840182	0.00435172
			40.8	0.03483	0.00305	0.03083	0.00468	0.03433	0.00191	0.03826	0.00143	0.04398	0.00103	0.05645	0.00258		272	0.840282	0.00432119
			40.95	0.0366	0.00721	0.03182	0.00253	0.03485	0.00143	0.03835	0.00169	0.04413	0.000946468	0.05645	0.00275		273	0.839986	0.00446417
			41.1	0.03725	0.00881	0.03348	0.00423	0.03389	0.00133	0.03764	0.000647243	0.04438	0.000791465	0.05638	0.00264		274	0.839775	0.00446028
			41.25	0.03445	0.01128	0.03231	0.00259	0.034	0.00168	0.03815	0.000670028	0.04434	0.000824267	0.05665	0.00261		275	0.839871	0.00439625
			41.4	0.03512	0.00693	0.03266	0.0039	0.03373	0.0019	0.03783	0.000858519	0.0441	0.00108	0.05648	0.00299		276	0.839612	0.00456238
			41.55	0.0317	0.00724	0.0316	0.00339	0.0341	0.00186	0.03802	0.00123	0.04446	0.00132	0.05652	0.00286		277	0.839463	0.00433943
			41.7	0.03256	0.01117	0.03282	0.00403	0.03406	0.00159	0.03836	0.00121	0.04436	0.00147	0.05633	0.00287		278	0.839384	0.00440995
			41.85	0.03222	0.00579	0.03308	0.00362	0.03497	0.000827114	0.03814	0.000725871	0.0444	0.00134	0.0563	0.00268		279	0.839632	0.0042741
			42	0.03161	0.00602	0.03383	0.00236	0.03385	0.00117	0.03897	0.00065261	0.04435	0.00106	0.05572	0.00235		280	0.839309	0.00413842
			42.15	0.03231	0.00768	0.03189	0.00436	0.03526	0.00175	0.03878	0.000673837	0.04442	0.00132	0.05626	0.00249		281	0.839103	0.00419043
			42.3	0.03637	0.01111	0.03476	0.00381	0.03421	0.00191	0.03881	0.00109	0.04425	0.0015	0.05616	0.00261		282	0.839035	0.0042174
			42.45	0.0413	0.00728	0.035	0.00417	0.03496	0.00107	0.03906	0.000886247	0.04421	0.00115	0.05595	0.00305		283	0.841604	0.00448923
			42.6	0.03993	0.00829	0.03249	0.00259	0.03401	0.00149	0.03878	0.000809384	0.04436	0.00105	0.05607	0.00318		284	0.838961	0.00430772
			42.75	0.03636	0.00874	0.03249	0.00333	0.03352	0.00144	0.03831	0.00109	0.04413	0.0013	0.05613	0.00272		285	0.838896	0.00399149
			42.9	0.03415	0.0038	0.0317	0.00218	0.03443	0.00159	0.03864	0.000758192	0.04427	0.00132	0.05635	0.00265		286	0.838633	0.00424183
			43.05	0.03609	0.00461	0.03273	0.00479	0.03385	0.00123	0.03819	0.000758121	0.0441	0.00145	0.05619	0.00296		287	0.838654	0.00375209
			43.2	0.03263	0.00478	0.03294	0.00579	0.03406	0.00131	0.03862	0.00096163	0.04385	0.0011	0.05621	0.00274		288	0.838354	0.00368356
			43.35	0.03225	0.00545	0.03178	0.00247	0.03415	0.00188	0.03928	0.000597495	0.04394	0.00106	0.05636	0.00269		289	0.838457	0.00385648
			43.5	0.03363	0.01036	0.03094	0.00203	0.03472	0.00227	0.03918	0.000313193	0.04404	0.00141	0.05636	0.00252		290	0.838382	0.0040588
			43.65	0.03745	0.01065	0.03131	0.00406	0.03494	0.00247	0.03872	0.00109	0.04428	0.00118	0.05606	0.00258		291	0.837991	0.0041658
			43.8	0.03506	0.00848	0.03182	0.00371	0.03482	0.0023	0.03902	0.00104	0.04397	0.00113	0.05684	0.00245		292	0.837756	0.0042228
			43.95	0.02979	0.00624	0.03336	0.0043	0.0353	0.00263	0.03875	0.00138	0.04433	0.00112	0.05661	0.00249		293	0.837721	0.00395589
			44.1	0.03252	0.00745	0.03272	0.00505	0.03445	0.0023	0.03865	0.000976969	0.04399	0.00108	0.05673	0.00244		294	0.837723	0.00392048
			44.25	0.03242	0.00404	0.03434	0.00489	0.03398	0.00181	0.03929	0.00115	0.0442	0.00113	0.05667	0.00278		295	0.837812	0.00377468
			44.4	0.03438	0.0066	0.03343	0.00493	0.03395	0.0022	0.039	0.00153	0.04442	0.00137	0.0563	0.00262		296	0.83761	0.00379088
			44.55	0.02881	0.00768	0.03221	0.00455	0.03395	0.00191	0.03876	0.00135	0.04484	0.00154	0.05677	0.00281		297	0.83747	0.00384534
			44.7	0.03022	0.00593	0.03127	0.00267	0.03316	0.00136	0.03871	0.00106	0.04422	0.00124	0.05647	0.00267		298	0.83744	0.00389922
			44.85	0.03139	0.00681	0.03171	0.00405	0.03335	0.00174	0.03817	0.00075722	0.0442	0.00121	0.05608	0.00232		299	0.836949	0.00393988
			45	0.03377	0.00576	0.03127	0.00473	0.03433	0.00193	0.03837	0.000725667	0.04405	0.00117	0.05628	0.00228		300	0.837069	0.0040223
			45.15	0.029	0.00769	0.03198	0.0034	0.03302	0.00189	0.03859	0.00114	0.04429	0.00114	0.05621	0.00304		301	0.836967	0.00377925
			45.3	0.02489	0.01136	0.03281	0.0031	0.0337	0.000827099	0.03914	0.00131	0.04374	0.00153	0.05618	0.00279		302	0.836664	0.00356926
			45.45	0.02852	0.00482	0.03216	0.00312	0.0343	0.00158	0.03931	0.00178	0.04395	0.00118	0.05629	0.00315		303	0.836743	0.00392761
			45.6	0.0323	0.00408	0.03252	0.00416	0.03517	0.000657181	0.03863	0.00127	0.04431	0.00122	0.05598	0.00307		304	0.836508	0.00370372
			45.75	0.03333	0.0088	0.03035	0.0035	0.03507	0.00168	0.03822	0.00134	0.04444	0.00149	0.05617	0.00302		305	0.836452	0.00352776
			45.9	0.02853	0.00626	0.03063	0.0022	0.0351	0.00172	0.03902	0.00109	0.04445	0.000608965	0.05631	0.00306		306	0.836503	0.00398447
			46.05	0.03088	0.0051	0.03028	0.00272	0.03483	0.00228	0.03963	0.000638224	0.04391	0.000852008	0.0562	0.00302		307	0.836377	0.00367384
			46.2	0.0289	0.0067	0.03059	0.00324	0.03443	0.00221	0.03907	0.00123	0.04436	0.00103	0.05599	0.00263		308	0.836172	0.0036774
			46.35	0.02801	0.00522	0.03145	0.00308	0.03509	0.00196	0.03892	0.00151	0.04422	0.00121	0.05574	0.00252		309	0.836139	0.00337096
			46.5	0.03214	0.00368	0.03169	0.00341	0.0351	0.00117	0.03865	0.000859057	0.04435	0.00139	0.05594	0.00264		310	0.836132	0.00330809
			46.65	0.03048	0.00603	0.03175	0.00289	0.03432	0.00132	0.03867	0.00108	0.04403	0.00144	0.05596	0.00264		311	0.836338	0.00354813
			46.8	0.02841	0.01122	0.03105	0.00243	0.03303	0.00232	0.03864	0.000906719	0.04402	0.00114	0.05602	0.00246		312	0.836056	0.00344012
			46.95	0.0329	0.01055	0.03007	0.00259	0.03409	0.0015	0.03878	0.000645906	0.04403	0.000888677	0.05594	0.00261		313	0.835818	0.00356619
			47.1	0.03396	0.00666	0.03088	0.00387	0.03465	0.00145	0.03897	0.00118	0.04406	0.00106	0.05594	0.00273		314	0.835562	0.00368476
			47.25	0.03386	0.00897	0.03242	0.00578	0.03421	0.00127	0.03892	0.000982227	0.04413	0.00101	0.05642	0.00242		315	0.835576	0.00335149
			47.4	0.03376	0.01104	0.03136	0.00501	0.03401	0.00162	0.03962	0.00104	0.04403	0.000942211	0.05629	0.00259		316	0.835542	0.00371456
			47.55	0.0323	0.00794	0.03146	0.00284	0.03354	0.00168	0.03946	0.00112	0.04376	0.0012	0.05596	0.00252		317	0.835457	0.00370865
			47.7	0.02907	0.00749	0.03296	0.00427	0.03368	0.00207	0.03921	0.000693069	0.04426	0.00133	0.056	0.00275		318	0.835484	0.00359625
			47.85	0.03067	0.01171	0.03215	0.00585	0.03431	0.00152	0.03893	0.00134	0.04376	0.000789329	0.05586	0.00224		319	0.835131	0.0033266
			48	0.03304	0.00667	0.03344	0.00402	0.03436	0.00126	0.03894	0.00149	0.04417	0.000816552	0.0562	0.00244		320	0.835196	0.00343451
			48.15	0.03285	0.00826	0.03246	0.00354	0.034	0.00188	0.03897	0.00127	0.04415	0.000463873	0.05624	0.00257		321	0.835256	0.00331814
			48.3	0.03092	0.00793	0.03116	0.00405	0.03385	0.00126	0.03892	0.000991189	0.04412	0.000547649	0.05615	0.00267		322	0.835012	0.00321485
			48.45	0.03484	0.00712	0.0319	0.00461	0.03455	0.00194	0.03885	0.00149	0.04419	0.000941075	0.05605	0.00253		323	0.835098	0.00342501
			48.6	0.03415	0.00663	0.03174	0.00333	0.03495	0.0022	0.03877	0.000904068	0.04408	0.000837532	0.056	0.00289		324	0.83491	0.00345829
			48.75	0.03429	0.00402	0.03222	0.00384	0.03356	0.00162	0.03864	0.00118	0.04434	0.00106	0.05625	0.00279		325	0.834673	0.00377636
			48.9	0.03516	0.00486	0.03125	0.00347	0.03438	0.00193	0.03849	0.00129	0.04366	0.00106	0.05622	0.00237		326	0.83473	0.00360058
			49.05	0.03299	0.00896	0.03128	0.0028	0.03424	0.000895853	0.03833	0.000858907	0.04436	0.000782264	0.05584	0.00269		327	0.834368	0.00339886
			49.2	0.03026	0.00554	0.03421	0.0034	0.03358	0.00203	0.03852	0.00121	0.0441	0.000928919	0.05576	0.00301		328	0.834328	0.00336832
			49.35	0.0318	0.00803	0.03311	0.00401	0.03419	0.00244	0.03822	0.000800537	0.04389	0.000888884	0.0556	0.00261		329	0.834119	0.00345069
			49.5	0.0355	0.00787	0.03298	0.00404	0.0343	0.00215	0.03882	0.000613666	0.04369	0.00133	0.05601	0.0027		330	0.836714	0.00357128
			49.65	0.03483	0.0074	0.03265	0.00297	0.0344	0.00114	0.03859	0.000671588	0.04368	0.00114	0.05618	0.00266		331	0.834412	0.00339988
			49.8	0.03764	0.0063	0.03175	0.00365	0.03432	0.00194	0.03848	0.000634327	0.04422	0.000888152	0.05642	0.00276		332	0.833795	0.00348579
			49.95	0.03605	0.00892	0.03116	0.00504	0.03419	0.00156	0.03856	0.00118	0.04404	0.000871147	0.05638	0.00272		333	0.833801	0.00355826
			50.1	0.03296	0.00778	0.03235	0.00444	0.0339	0.0016	0.03857	0.000967479	0.04376	0.00113	0.05625	0.00251		334	0.833943	0.0033617
			50.25	0.03508	0.0027	0.03159	0.00463	0.03437	0.00168	0.03834	0.00129	0.04388	0.00128	0.056	0.00227		335	0.833452	0.00318636
			50.4	0.03455	0.00626	0.03054	0.00577	0.03472	0.00156	0.03844	0.00114	0.04405	0.00111	0.05598	0.00248		336	0.833548	0.00328013
			50.55	0.03244	0.00763	0.03106	0.00491	0.03446	0.00171	0.03865	0.0011	0.04384	0.000884605	0.0561	0.00274		337	0.833372	0.00289953
			50.7	0.03216	0.01018	0.03283	0.00472	0.03411	0.0018	0.03901	0.00141	0.04392	0.00109	0.05593	0.00255		338	0.832986	0.0032359
			50.85	0.03387	0.00568	0.03446	0.00339	0.03357	0.00199	0.03834	0.000900476	0.04401	0.00117	0.05622	0.00264		339	0.833101	0.00328896
			51	0.03294	0.00491	0.03406	0.00359	0.03415	0.00157	0.03832	0.00117	0.04381	0.00148	0.05603	0.00289		340	0.832941	0.00321442
			51.15	0.03427	0.00655	0.03372	0.00533	0.03426	0.00182	0.03828	0.000787546	0.04412	0.000954565	0.05591	0.00292		341	0.83271	0.0035155
			51.3	0.03364	0.00843	0.03318	0.0049	0.03395	0.00104	0.03814	0.000817459	0.04376	0.00132	0.05614	0.003		342	0.832864	0.00322654
			51.45	0.03482	0.00671	0.03442	0.00763	0.0332	0.0015	0.03836	0.000632717	0.04395	0.00131	0.05616	0.00256		343	0.832657	0.00348133
			51.6	0.03209	0.00945	0.03372	0.00532	0.03476	0.0016	0.03821	0.00105	0.04373	0.00112	0.05579	0.00244		344	0.832574	0.00321695
			51.75	0.03574	0.00611	0.03464	0.00467	0.03405	0.00163	0.03821	0.00126	0.04382	0.000990916	0.05595	0.00282		345	0.832699	0.0031905
			51.9	0.03358	0.00311	0.03333	0.00378	0.03392	0.000921962	0.03848	0.00108	0.04384	0.00118	0.05623	0.00288		346	0.83239	0.00317214
			52.05	0.03415	0.00558	0.03327	0.00515	0.03461	0.00204	0.03824	0.000984976	0.04419	0.00123	0.05615	0.00256		347	0.832384	0.00307789
			52.2	0.03027	0.00646	0.03434	0.00363	0.03399	0.00279	0.03844	0.00138	0.04428	0.00114	0.0559	0.00264		348	0.832286	0.00329565
			52.35	0.03245	0.0072	0.03308	0.00362	0.03427	0.00154	0.03857	0.00182	0.0442	0.00101	0.05572	0.00254		349	0.832028	0.00328414
			52.5	0.03264	0.00268	0.03289	0.00264	0.03398	0.00117	0.03884	0.00119	0.04401	0.0011	0.05581	0.00235		350	0.832072	0.00320256
			52.65	0.03326	0.0062	0.03305	0.0046	0.03395	0.00194	0.03882	0.0014	0.04418	0.00127	0.05583	0.00244		351	0.831884	0.00301766
			52.8	0.03219	0.00696	0.03387	0.0037	0.03418	0.00125	0.03839	0.000878177	0.04398	0.0013	0.05652	0.00211		352	0.831642	0.0030643
			52.95	0.03537	0.0098	0.03025	0.00616	0.0344	0.00103	0.03863	0.0013	0.04403	0.00122	0.05617	0.00238		353	0.831631	0.0030473
			53.1	0.03387	0.00617	0.03407	0.00446	0.03387	0.0016	0.03852	0.00115	0.04414	0.000715851	0.05587	0.00221		354	0.831737	0.00299843
			53.25	0.02866	0.00514	0.03415	0.00377	0.03392	0.00183	0.03797	0.00109	0.04412	0.000841889	0.05578	0.00195		355	0.831242	0.00322138
			53.4	0.03236	0.00617	0.03327	0.00307	0.03371	0.00186	0.03849	0.0017	0.04433	0.000727511	0.05571	0.00221		356	0.831493	0.00319625
			53.55	0.03164	0.00778	0.03457	0.00513	0.03393	0.00177	0.03838	0.00113	0.04419	0.00102	0.05596	0.00239		357	0.831385	0.0030765
			53.7	0.03275	0.00781	0.03438	0.00566	0.03407	0.00165	0.03943	0.000923605	0.04405	0.000745749	0.05595	0.00228		358	0.831165	0.00305084
			53.85	0.03296	0.0064	0.03082	0.00458	0.0334	0.002	0.03874	0.00111	0.04421	0.00125	0.05597	0.00249		359	0.831302	0.00281993
			54	0.03103	0.00449	0.03131	0.00579	0.03345	0.00201	0.03896	0.00131	0.04421	0.00129	0.05573	0.00242		360	0.830925	0.00300245
			54.15	0.03368	0.00988	0.03306	0.00663	0.0334	0.00198	0.03868	0.001	0.04423	0.00118	0.05602	0.0026		361	0.830808	0.00307204
			54.3	0.03573	0.00649	0.03119	0.00502	0.03394	0.00211	0.03818	0.00134	0.04417	0.000872936	0.05599	0.00216		362	0.831011	0.0029004
			54.45	0.03356	0.0089	0.03022	0.00343	0.03431	0.00208	0.0385	0.0013	0.04416	0.000695055	0.05614	0.00237		363	0.830588	0.00318175
			54.6	0.03321	0.00514	0.02991	0.00338	0.03458	0.00104	0.03804	0.00125	0.04427	0.0012	0.05611	0.00238		364	0.830535	0.00299172
			54.75	0.03412	0.00788	0.03233	0.00305	0.03515	0.0017	0.03822	0.00147	0.04427	0.000992294	0.05618	0.00257		365	0.830613	0.00298732
			54.9	0.03326	0.00895	0.02979	0.00368	0.03374	0.0021	0.03838	0.00167	0.04438	0.00117	0.056	0.00251		366	0.830316	0.00301854
			55.05	0.03353	0.00759	0.03193	0.00358	0.03485	0.00216	0.03846	0.00125	0.04399	0.000906805	0.05609	0.00285		367	0.830335	0.00306932
			55.2	0.03034	0.00852	0.0323	0.00396	0.03437	0.00261	0.03877	0.00152	0.0436	0.00107	0.05607	0.00266		368	0.83012	0.00301196
			55.35	0.03093	0.00681	0.03095	0.00488	0.0352	0.00235	0.03904	0.00142	0.04402	0.00125	0.05598	0.00298		369	0.829986	0.00307735
			55.5	0.03163	0.00549	0.03104	0.00438	0.03407	0.00208	0.03918	0.00154	0.04386	0.00136	0.05595	0.00248		370	0.829873	0.00298158
			55.65	0.03339	0.00513	0.03144	0.00359	0.03371	0.00207	0.03941	0.000903588	0.0442	0.00103	0.05604	0.00249		371	0.83003	0.00318141
			55.8	0.03199	0.00529	0.0323	0.00205	0.03351	0.00185	0.03889	0.000814892	0.04416	0.000851727	0.05598	0.00268		372	0.829653	0.00305552
			55.95	0.02986	0.00709	0.03295	0.00307	0.03315	0.0023	0.03883	0.00123	0.04361	0.000679498	0.0561	0.00271		373	0.829636	0.00294281
			56.1	0.03188	0.00809	0.03262	0.00335	0.0331	0.00172	0.03861	0.00117	0.04402	0.000812329	0.05594	0.00286		374	0.829618	0.00295674
			56.25	0.02983	0.00962	0.03034	0.00373	0.03461	0.000883736	0.03814	0.00108	0.04389	0.00108	0.05618	0.00269		375	0.829476	0.00285135
			56.4	0.02955	0.00449	0.02979	0.00322	0.0351	0.00135	0.03826	0.00161	0.04367	0.000886766	0.05582	0.00249		376	0.829434	0.00309158
			56.55	0.0289	0.00795	0.03156	0.00226	0.03422	0.00172	0.03886	0.00152	0.04389	0.000716536	0.05626	0.00253		377	0.831721	0.00277003
			56.7	0.02736	0.00661	0.0303	0.00418	0.0339	0.00168	0.03894	0.00111	0.0439	0.000956505	0.05612	0.00263		378	0.829333	0.00294682
			56.85	0.03333	0.00751	0.03347	0.00335	0.03361	0.00131	0.03942	0.00146	0.04413	0.000845948	0.05595	0.00247		379	0.829058	0.00306006
			57	0.03474	0.00759	0.03268	0.00353	0.03287	0.00126	0.0394	0.000959631	0.04392	0.000765539	0.05602	0.0024		380	0.828865	0.00295102
			57.15	0.03586	0.00346	0.03063	0.00359	0.03356	0.00177	0.03886	0.00088991	0.04424	0.000878889	0.05609	0.00239		381	0.828737	0.00285715
			57.3	0.0328	0.00789	0.03232	0.00375	0.03306	0.00252	0.03864	0.000556576	0.04418	0.000774888	0.05578	0.0021		382	0.828385	0.00259431
			57.45	0.03252	0.00715	0.03311	0.00368	0.03393	0.00162	0.0386	0.00114	0.04447	0.00109	0.05608	0.00204		383	0.82831	0.00287491
			57.6	0.03708	0.00813	0.03066	0.00332	0.03469	0.00186	0.03869	0.000867646	0.04404	0.00105	0.05606	0.00252		384	0.828368	0.00277191
			57.75	0.03043	0.00506	0.03164	0.00438	0.03439	0.00198	0.03898	0.00103	0.0439	0.00109	0.0562	0.00264		385	0.828236	0.00263464
			57.9	0.03154	0.00789	0.03383	0.00483	0.03384	0.00147	0.03901	0.00161	0.04415	0.000872015	0.0559	0.00252		386	0.828026	0.00278694
			58.05	0.02917	0.00793	0.03286	0.00374	0.03422	0.00168	0.03864	0.000893246	0.04402	0.000987724	0.05582	0.00239		387	0.82783	0.00306346
			58.2	0.03243	0.00936	0.03036	0.00479	0.03399	0.00152	0.03866	0.00116	0.04412	0.00126	0.05585	0.00224		388	0.827749	0.00288396
			58.35	0.03449	0.00653	0.03297	0.00353	0.03419	0.00152	0.03773	0.000873272	0.04424	0.00116	0.05587	0.00246		389	0.827883	0.0028567
			58.5	0.03584	0.00565	0.03148	0.00332	0.03355	0.00157	0.03787	0.00126	0.04382	0.00133	0.05589	0.00256		390	0.827591	0.00317036
			58.65	0.0358	0.0087	0.03245	0.00432	0.03447	0.00165	0.03789	0.00119	0.04363	0.00125	0.05578	0.0026		391	0.827651	0.00288014
			58.8	0.03957	0.00835	0.03279	0.00451	0.03399	0.00154	0.03788	0.000817129	0.04406	0.00107	0.05589	0.00224		392	0.827696	0.00316743
			58.95	0.0361	0.01041	0.03389	0.00357	0.03294	0.0016	0.03833	0.000995229	0.04382	0.00105	0.05554	0.0021		393	0.82744	0.00285693
			59.1	0.0353	0.00591	0.03279	0.00405	0.03347	0.00206	0.03838	0.000786895	0.04422	0.00126	0.05558	0.00286		394	0.827193	0.00289243
			59.25	0.03254	0.00744	0.0335	0.0044	0.0332	0.00175	0.03857	0.00128	0.04425	0.000838198	0.05556	0.0026		395	0.82715	0.00294701
			59.4	0.03519	0.00825	0.03138	0.00571	0.03371	0.00245	0.03882	0.00088874	0.04359	0.00112	0.05573	0.00245		396	0.826957	0.00303084
			59.55	0.03493	0.00784	0.03054	0.00296	0.03343	0.00153	0.0388	0.000888805	0.04346	0.00131	0.05555	0.00253		397	0.826948	0.00275748
			59.7	0.03755	0.00857	0.03143	0.00465	0.03379	0.00128	0.03892	0.000866427	0.04394	0.00136	0.05577	0.00286		398	0.82703	0.00299206
			59.85	0.03369	0.00734	0.03187	0.00508	0.03438	0.00132	0.03875	0.00078099	0.04364	0.00132	0.05593	0.00228		399	0.826756	0.00305897
			60	0.0317	0.00711	0.03116	0.00412	0.03392	0.00168	0.03886	0.00118	0.04367	0.0012	0.05624	0.00217		400	0.826808	0.00296619
			60.15	0.02973	0.00716	0.02892	0.00311	0.03394	0.00222	0.03825	0.00112	0.04407	0.000875096	0.05594	0.00278		401	0.826668	0.00321684
			60.3	0.03034	0.0094	0.03279	0.000822201	0.03385	0.00282	0.03849	0.00113	0.04376	0.000986381	0.05542	0.00253		402	0.82633	0.0029078
			60.45	0.02828	0.00812	0.03146	0.00328	0.03403	0.00158	0.03899	0.00092765	0.04381	0.000946783	0.05593	0.00235		403	0.826432	0.00291646
			60.6	0.03266	0.00816	0.03138	0.00566	0.03374	0.00195	0.03826	0.00149	0.04405	0.000940684	0.05599	0.00239		404	0.825991	0.00297499
			60.75	0.03396	0.00502	0.03288	0.00509	0.03376	0.0015	0.039	0.00118	0.04378	0.0013	0.05563	0.00242		405	0.826059	0.00273886
			60.9	0.03108	0.00488	0.03307	0.00657	0.03423	0.000923319	0.03892	0.00108	0.04399	0.00112	0.05536	0.0025		406	0.825968	0.003007
			61.05	0.02931	0.00642	0.03328	0.00263	0.0334	0.00125	0.03881	0.000801366	0.04404	0.000653768	0.05536	0.00231		407	0.825867	0.00312258
			61.2	0.03055	0.00884	0.03343	0.00359	0.03327	0.00177	0.03917	0.00123	0.04392	0.00078311	0.05558	0.00245		408	0.825848	0.0030366
			61.35	0.03619	0.00669	0.03048	0.0036	0.03441	0.00146	0.0389	0.00114	0.04394	0.000594046	0.05589	0.00238		409	0.826002	0.00303328
			61.5	0.03205	0.00652	0.03169	0.00333	0.03331	0.00177	0.0391	0.00111	0.04381	0.000947384	0.05566	0.00264		410	0.825691	0.00301362
			61.65	0.03291	0.00652	0.03002	0.00452	0.03411	0.00213	0.03933	0.000540548	0.04377	0.000908987	0.05568	0.0022		411	0.82533	0.00283914
			61.8	0.03172	0.01103	0.03393	0.005	0.03389	0.00247	0.03872	0.000759888	0.0441	0.00136	0.05586	0.00193		412	0.825333	0.0028638
			61.95	0.03106	0.00952	0.03497	0.00481	0.03427	0.00131	0.03857	0.000925172	0.04412	0.00122	0.05567	0.0021		413	0.825285	0.00278184
			62.1	0.03424	0.01056	0.03262	0.00283	0.034	0.0017	0.03861	0.00134	0.04407	0.000836328	0.05607	0.00227		414	0.825258	0.00272424
			62.25	0.0341	0.00691	0.03195	0.00396	0.0339	0.0012	0.03835	0.00155	0.04393	0.000751504	0.05577	0.00252		415	0.825308	0.00303461
			62.4	0.03462	0.00488	0.03128	0.00407	0.03308	0.00227	0.03825	0.000543182	0.04393	0.000827033	0.05569	0.00272		416	0.825248	0.00303736
			62.55	0.03266	0.00859	0.03078	0.00472	0.03392	0.00179	0.03776	0.00106	0.04398	0.00107	0.05589	0.00252		417	0.824908	0.00285619
			62.7	0.03214	0.00921	0.02958	0.00333	0.0337	0.00101	0.03783	0.000823303	0.04371	0.000739324	0.05596	0.00272		418	0.82473	0.00301699
			62.85	0.03346	0.00741	0.03123	0.00249	0.03405	0.00182	0.03814	0.00115	0.04406	0.000878412	0.05593	0.0024		419	0.824356	0.00278696
			63	0.0319	0.00659	0.03174	0.00332	0.03401	0.00178	0.0382	0.00151	0.04408	0.000852032	0.056	0.00275		420	0.824445	0.00295618
			63.15	0.03546	0.00698	0.03375	0.00441	0.03371	0.000713587	0.03849	0.000831761	0.04414	0.000595919	0.05572	0.00257		421	0.824357	0.00281913
			63.3	0.03461	0.0055	0.03371	0.00265	0.03496	0.00161	0.03794	0.00128	0.04422	0.000639868	0.05592	0.00261		422	0.824192	0.00261749
			63.45	0.03284	0.00473	0.02922	0.00326	0.03504	0.00193	0.03873	0.000989057	0.04435	0.00086485	0.05598	0.00274		423	0.824111	0.00252182
			63.6	0.03377	0.00666	0.03146	0.00343	0.03502	0.00222	0.0391	0.000866553	0.04363	0.00082241	0.05561	0.00302		424	0.826405	0.00267294
			63.75	0.03309	0.00693	0.03249	0.00401	0.03451	0.00187	0.03876	0.00074487	0.04363	0.000875673	0.05586	0.00277		425	0.823873	0.00285198
			63.9	0.03099	0.00724	0.03048	0.00361	0.03453	0.00206	0.03822	0.000988193	0.04393	0.000877082	0.05576	0.00282		426	0.823666	0.00277
			64.05	0.03121	0.00373	0.03221	0.00314	0.03431	0.00147	0.03837	0.00139	0.04351	0.000935926	0.05572	0.00251		427	0.823833	0.00269168
			64.2	0.03087	0.00576	0.03159	0.0054	0.03517	0.00113	0.03746	0.00104	0.04351	0.00107	0.05584	0.00282		428	0.823695	0.00296742
			64.35	0.03266	0.00405	0.03366	0.00468	0.03429	0.00182	0.03817	0.000905276	0.04368	0.00129	0.05596	0.00293		429	0.823538	0.00274288
			64.5	0.03303	0.00701	0.03102	0.00528	0.03287	0.00164	0.03813	0.000804313	0.04381	0.00116	0.05579	0.00245		430	0.823433	0.00281897
			64.65	0.0301	0.00454	0.03397	0.00536	0.03265	0.000609866	0.03778	0.000664733	0.04381	0.00127	0.05569	0.00222		431	0.823395	0.00298906
			64.8	0.0307	0.00746	0.02965	0.00379	0.03381	0.00125	0.03792	0.00111	0.04368	0.000922796	0.05587	0.00263		432	0.823203	0.00281828
			64.95	0.03359	0.00909	0.02885	0.00609	0.03301	0.00154	0.03892	0.00123	0.04366	0.00072623	0.0559	0.00249		433	0.823245	0.00261046
			65.1	0.03559	0.00701	0.03005	0.00307	0.03309	0.00172	0.03834	0.000863686	0.04382	0.000989902	0.05519	0.00257		434	0.823036	0.00288049
			65.25	0.03656	0.0088	0.03011	0.00543	0.03349	0.00242	0.03879	0.00123	0.04377	0.000632165	0.05553	0.00216		435	0.822879	0.00254786
			65.4	0.0342	0.00847	0.03103	0.00402	0.03527	0.00238	0.03887	0.00106	0.04434	0.000874419	0.05521	0.00249		436	0.822963	0.00307581
			65.55	0.03307	0.00924	0.03244	0.00238	0.03477	0.00228	0.03899	0.00134	0.04373	0.00104	0.05531	0.00211		437	0.822789	0.00299473
			65.7	0.03475	0.00631	0.0337	0.00418	0.03437	0.00158	0.03863	0.00126	0.04386	0.000751411	0.05532	0.00194		438	0.82272	0.00299095
			65.85	0.03341	0.00733	0.03414	0.00122	0.03365	0.00156	0.03858	0.00187	0.04399	0.000972241	0.05589	0.00217		439	0.822608	0.00340078
			66	0.03387	0.00704	0.03464	0.00512	0.0331	0.00153	0.03851	0.000998128	0.04391	0.00085737	0.05571	0.00238		440	0.822562	0.00298111
			66.15	0.03179	0.0093	0.03445	0.00381	0.03399	0.00203	0.039	0.000800381	0.044	0.000897078	0.05611	0.00251		441	0.821779	0.00300528
			66.3	0.03293	0.00703	0.03139	0.00415	0.03473	0.0018	0.03872	0.000640764	0.04412	0.000985111	0.05589	0.00283		442	0.821945	0.00318488
			66.45	0.03411	0.00682	0.03219	0.0041	0.03409	0.00142	0.03856	0.000820469	0.04401	0.000722376	0.05574	0.00286		443	0.821964	0.00329311
			66.6	0.03507	0.00515	0.03273	0.0047	0.03363	0.00121	0.03841	0.00113	0.04401	0.00099066	0.05574	0.00256		444	0.821719	0.00320619
			66.75	0.03361	0.00512	0.0321	0.00242	0.03388	0.00165	0.03863	0.00103	0.04387	0.000998193	0.05571	0.00253		445	0.821774	0.00331341
			66.9	0.02967	0.00515	0.03211	0.00312	0.03413	0.00194	0.0387	0.0012	0.04415	0.000892231	0.0556	0.00282		446	0.821659	0.00299065
			67.05	0.03089	0.00714	0.03285	0.0043	0.03418	0.00141	0.03857	0.00135	0.04391	0.00101	0.0555	0.00259		447	0.821535	0.0030121
			67.2	0.03504	0.00689	0.03256	0.00307	0.03441	0.00131	0.03819	0.000835504	0.04409	0.000721146	0.05558	0.00267		448	0.82184	0.00306832
			67.35	0.03345	0.00807	0.03218	0.0037	0.03385	0.00137	0.0384	0.000705687	0.04412	0.000871672	0.05567	0.00243		449	0.821262	0.00309096
			67.5	0.0354	0.0076	0.0321	0.00409	0.03356	0.00203	0.03822	0.000657512	0.04384	0.000662435	0.0554	0.00228		450	0.821235	0.00301334
			67.65	0.03515	0.00493	0.03233	0.00336	0.03409	0.00172	0.03846	0.00177	0.04427	0.00111	0.05524	0.0019		451	0.821156	0.00309301
			67.8	0.03475	0.00836	0.03023	0.00386	0.03319	0.00188	0.03879	0.00123	0.04396	0.00128	0.05553	0.00229		452	0.820823	0.00289466
			67.95	0.03384	0.00939	0.03116	0.00325	0.03355	0.002	0.03888	0.000901452	0.04365	0.00101	0.05576	0.00223		453	0.820816	0.00308886
			68.1	0.0299	0.00684	0.03361	0.00399	0.03413	0.00197	0.03865	0.00128	0.04389	0.000979071	0.05558	0.0024		454	0.820836	0.00331244
			68.25	0.03305	0.00866	0.0331	0.00354	0.03469	0.00154	0.03836	0.00138	0.04401	0.00132	0.05548	0.00266		455	0.820603	0.00318237
			68.4	0.03099	0.01235	0.03303	0.00237	0.03436	0.00201	0.03863	0.00124	0.04382	0.000967753	0.05568	0.00255		456	0.820566	0.0030208
			68.55	0.03486	0.00465	0.0326	0.0024	0.03388	0.00177	0.03817	0.00128	0.04381	0.00117	0.05545	0.00247		457	0.820588	0.00302556
			68.7	0.0335	0.0077	0.03236	0.00388	0.03314	0.00224	0.03895	0.00104	0.04367	0.00103	0.05525	0.00225		458	0.820654	0.00278551
			68.85	0.03531	0.00408	0.03338	0.00465	0.03284	0.00117	0.03853	0.000858824	0.04379	0.00121	0.0556	0.00217		459	0.820413	0.00326328
			69	0.03388	0.00417	0.03151	0.00342	0.03311	0.00111	0.03841	0.00134	0.0437	0.00134	0.05533	0.00221		460	0.820302	0.00349086
			69.15	0.03294	0.00444	0.03121	0.00506	0.03341	0.000998784	0.03841	0.00176	0.04372	0.00118	0.05554	0.00241		461	0.820043	0.00321495
			69.3	0.03127	0.0068	0.0292	0.00395	0.03326	0.00137	0.0383	0.000719908	0.04364	0.00103	0.0556	0.00239		462	0.819963	0.00348761
			69.45	0.03281	0.00765	0.03258	0.00343	0.0331	0.00122	0.03821	0.00075902	0.04383	0.000906223	0.05569	0.00244		463	0.819812	0.00329825
			69.6	0.03384	0.00964	0.03166	0.00332	0.03244	0.00191	0.03783	0.00143	0.04356	0.000901189	0.05571	0.00242		464	0.819859	0.00348847
			69.75	0.03114	0.0079	0.03082	0.00453	0.03337	0.00119	0.03781	0.00163	0.04338	0.000864557	0.05576	0.00208		465	0.81998	0.00351336
			69.9	0.02926	0.0049	0.03169	0.00349	0.03459	0.00153	0.0378	0.00147	0.04356	0.000843904	0.0558	0.00215		466	0.81992	0.00331958
			70.05	0.02928	0.00629	0.03255	0.00357	0.03487	0.00218	0.03808	0.00132	0.04344	0.000957986	0.05554	0.00222		467	0.819552	0.00340884
			70.2	0.03167	0.00751	0.03137	0.00314	0.03329	0.00123	0.03829	0.000498102	0.04378	0.000574992	0.05569	0.00218		468	0.819336	0.00334345
			70.35	0.03313	0.00508	0.0322	0.00506	0.03337	0.0012	0.03889	0.0011	0.04436	0.000899264	0.05599	0.00251		469	0.819118	0.00317759
			70.5	0.03326	0.00654	0.03372	0.00409	0.03333	0.00257	0.039	0.000741164	0.04408	0.000947204	0.05581	0.00275		470	0.819078	0.00318735
			70.65	0.03646	0.00568	0.03492	0.0034	0.03367	0.00247	0.03842	0.00105	0.04383	0.000685292	0.05555	0.00242		471	0.821572	0.00312604
			70.8	0.03874	0.00292	0.03398	0.00451	0.033	0.00215	0.03824	0.00125	0.04391	0.000946211	0.05566	0.00223		472	0.819136	0.00334203
			70.95	0.03982	0.00627	0.03368	0.0043	0.03306	0.00177	0.03815	0.00057333	0.04375	0.000995513	0.05568	0.00227		473	0.819178	0.00330732
			71.1	0.04094	0.00755	0.03327	0.00368	0.03435	0.00206	0.03803	0.000987697	0.04387	0.000988918	0.05549	0.00186		474	0.818959	0.00310079
			71.25	0.03327	0.00872	0.03325	0.00486	0.03348	0.00187	0.03843	0.000637384	0.04373	0.00106	0.0556	0.00232		475	0.818757	0.00369878
			71.4	0.03209	0.00383	0.03491	0.00387	0.03442	0.00198	0.03847	0.000826995	0.04342	0.000929399	0.05592	0.00221		476	0.818637	0.00379963
			71.55	0.03584	0.00789	0.03511	0.00341	0.0349	0.0022	0.03873	0.001	0.04405	0.000995419	0.05573	0.00241		477	0.818407	0.00359983
			71.7	0.03366	0.00618	0.03164	0.00264	0.03445	0.00139	0.03931	0.000825922	0.04378	0.000890694	0.05575	0.0021		478	0.818569	0.0036281
			71.85	0.03607	0.00334	0.03076	0.00435	0.0343	0.00247	0.03923	0.00122	0.04414	0.001	0.05545	0.00217		479	0.818125	0.00352534
			72	0.03787	0.00644	0.03055	0.00203	0.03401	0.00221	0.03866	0.000826993	0.04395	0.00133	0.05538	0.00225		480	0.817838	0.00353463
			72.15	0.03801	0.0056	0.03086	0.0033	0.03355	0.00242	0.03839	0.000848899	0.04361	0.000845832	0.05529	0.00231		481	0.817968	0.00368304
			72.3	0.03468	0.0077	0.03194	0.00144	0.0336	0.0017	0.0385	0.000900175	0.04346	0.000967827	0.0555	0.00233		482	0.817823	0.00365169
			72.45	0.03364	0.0064	0.02975	0.00251	0.03296	0.00135	0.03863	0.00111	0.04358	0.00117	0.0555	0.00208		483	0.817713	0.00342432
			72.6	0.03097	0.00695	0.03056	0.00317	0.03341	0.00193	0.03773	0.000867974	0.04408	0.000821124	0.0555	0.0023		484	0.817738	0.00365135
			72.75	0.02988	0.00788	0.02994	0.0053	0.03334	0.00151	0.03846	0.000469636	0.04422	0.000593863	0.05557	0.00248		485	0.817709	0.00372363
			72.9	0.03272	0.00715	0.03221	0.00432	0.03439	0.00191	0.03855	0.000917361	0.04401	0.000877786	0.05569	0.00251		486	0.817276	0.00386948
			73.05	0.03522	0.00672	0.0308	0.00283	0.03382	0.00208	0.03874	0.000813706	0.04394	0.000688904	0.05565	0.00209		487	0.817523	0.00380315
			73.2	0.03221	0.00765	0.03128	0.0034	0.03335	0.0013	0.03856	0.000897849	0.04419	0.000820521	0.05541	0.00232		488	0.817112	0.00385856
			73.35	0.03676	0.01	0.03051	0.0021	0.03434	0.00199	0.03853	0.00141	0.04425	0.00104	0.0553	0.00216		489	0.81725	0.00376037
			73.5	0.03087	0.00971	0.0316	0.00395	0.03442	0.00201	0.03873	0.00081939	0.04405	0.000837804	0.05516	0.00206		490	0.816895	0.00384238
			73.65	0.03081	0.00654	0.03148	0.00427	0.03472	0.00186	0.03873	0.00108	0.04408	0.000954007	0.05561	0.00215		491	0.816829	0.00401746
			73.8	0.02727	0.00509	0.0325	0.00358	0.0338	0.00259	0.03839	0.00148	0.04392	0.000806561	0.05569	0.00261		492	0.816943	0.0039622
			73.95	0.03164	0.00848	0.03131	0.00459	0.03367	0.00213	0.03852	0.00102	0.0435	0.000706645	0.05584	0.00234		493	0.816772	0.00357706
			74.1	0.03452	0.00695	0.02969	0.00511	0.03399	0.00229	0.03814	0.000857038	0.04395	0.00077687	0.05579	0.00216		494	0.816728	0.00379943
			74.25	0.0314	0.0092	0.03014	0.00368	0.03469	0.00167	0.03873	0.0011	0.04374	0.00103	0.05562	0.00221		495	0.816317	0.00397606
			74.4	0.03512	0.00739	0.03155	0.00406	0.0345	0.00133	0.03812	0.00088832	0.04383	0.00117	0.0555	0.0026		496	0.816374	0.00416405
			74.55	0.0325	0.00846	0.03212	0.00317	0.0339	0.00111	0.03779	0.00116	0.04433	0.000945032	0.05535	0.00234		497	0.816299	0.0038489
			74.7	0.03127	0.01075	0.03357	0.00373	0.03357	0.00107	0.03887	0.000954301	0.04418	0.00128	0.05547	0.00226		498	0.81628	0.00385929
			74.85	0.03443	0.00789	0.03303	0.00308	0.03335	0.00171	0.03838	0.000649085	0.04397	0.0016	0.05586	0.00238		499	0.816168	0.00390067
			75	0.03416	0.01159	0.03026	0.00442	0.03413	0.00143	0.03824	0.000836617	0.04412	0.00115	0.05571	0.00237		500	0.816132	0.0041845
			75.15	0.03371	0.00829	0.03218	0.00334	0.03438	0.00103	0.03849	0.000985284	0.04402	0.00122	0.05551	0.00222		501	0.815896	0.00413435
			75.3	0.03439	0.00347	0.03089	0.00324	0.0338	0.00158	0.03846	0.00123	0.04392	0.00114	0.05546	0.00221		502	0.815715	0.00431727
			75.45	0.03105	0.00697	0.03014	0.00507	0.03409	0.00167	0.03771	0.000709451	0.04402	0.00123	0.05557	0.00222		503	0.815728	0.00425917
			75.6	0.03257	0.00658	0.03053	0.00303	0.03413	0.00209	0.03831	0.000775828	0.04407	0.00156	0.05512	0.00259		504	0.815431	0.00420487
			75.75	0.03616	0.00761	0.03269	0.0036	0.03394	0.00135	0.03796	0.000916949	0.04403	0.00134	0.05549	0.00264		505	0.815331	0.00412913
			75.9	0.03238	0.00567	0.03242	0.00406	0.03487	0.00131	0.03891	0.000755024	0.04411	0.000885287	0.05559	0.00234		506	0.815345	0.00423644
			76.05	0.0347	0.00582	0.03144	0.0029	0.034	0.00151	0.03848	0.000827073	0.04392	0.000834778	0.05579	0.00228		507	0.815225	0.0042712
			76.2	0.03711	0.00744	0.03084	0.00293	0.03263	0.00248	0.0385	0.000677375	0.04396	0.000668056	0.05568	0.0022		508	0.815181	0.00409956
			76.35	0.03387	0.01097	0.03136	0.00321	0.03331	0.00197	0.03858	0.000887762	0.04382	0.000687915	0.05549	0.00238		509	0.815084	0.00406709
			76.5	0.03531	0.0118	0.03179	0.00406	0.03322	0.00118	0.03908	0.00109	0.04388	0.001	0.05541	0.00269		510	0.815202	0.00393854
			76.65	0.03656	0.00742	0.03268	0.00328	0.03439	0.00164	0.03846	0.00128	0.04361	0.00105	0.0554	0.00256		511	0.815058	0.00405519
			76.8	0.03458	0.00918	0.03355	0.00426	0.03391	0.00192	0.0386	0.00111	0.04349	0.000780583	0.05534	0.00231		512	0.814842	0.00424587
			76.95	0.03593	0.00982	0.03431	0.00432	0.0342	0.00188	0.03818	0.000913965	0.04393	0.000875441	0.05564	0.00226		513	0.814568	0.0042922
			77.1	0.03219	0.00977	0.03373	0.00258	0.03346	0.00136	0.03838	0.000698841	0.04403	0.00123	0.05557	0.00199		514	0.814407	0.00453175
			77.25	0.03107	0.00626	0.03371	0.00306	0.03331	0.00199	0.0382	0.000651227	0.04376	0.00101	0.05531	0.00215		515	0.814612	0.00441179
			77.4	0.03315	0.00471	0.03237	0.00412	0.03378	0.00129	0.03855	0.000966999	0.04394	0.00125	0.05557	0.00216		516	0.814531	0.00449864
			77.55	0.03429	0.00451	0.03228	0.00395	0.03446	0.00126	0.03835	0.000996456	0.04393	0.000890903	0.05528	0.00237		517	0.814248	0.00436312
			77.7	0.03552	0.00808	0.03209	0.00537	0.0345	0.00114	0.03878	0.00113	0.04379	0.00101	0.05543	0.00227		518	0.816768	0.0043154
			77.85	0.03557	0.00577	0.03342	0.00254	0.03382	0.00215	0.03829	0.00142	0.04419	0.00109	0.05535	0.00273		519	0.814356	0.00443224
			78	0.03506	0.00478	0.03273	0.00384	0.03356	0.00217	0.03849	0.00137	0.0441	0.00144	0.05549	0.00224		520	0.814081	0.00424174
			78.15	0.03646	0.00521	0.03479	0.00408	0.03344	0.00101	0.03801	0.000911765	0.04412	0.000733334	0.05561	0.00206		521	0.813849	0.00459794
			78.3	0.03584	0.00571	0.03473	0.00463	0.03303	0.00133	0.03804	0.000916072	0.04406	0.000564415	0.05557	0.00231		522	0.813803	0.00438297
			78.45	0.03034	0.00358	0.0354	0.00503	0.03433	0.00131	0.03846	0.00148	0.04391	0.00104	0.05559	0.00244		523	0.813817	0.00456491
			78.6	0.03001	0.00721	0.03228	0.00399	0.03342	0.000909509	0.0385	0.00124	0.04406	0.000954056	0.05535	0.00205		524	0.813546	0.00429328
			78.75	0.03282	0.00634	0.032	0.00266	0.03245	0.00141	0.03829	0.00102	0.04385	0.000971807	0.05551	0.00212		525	0.813627	0.00416353
			78.9	0.03094	0.0086	0.03105	0.00473	0.03354	0.00146	0.03811	0.00108	0.04384	0.000913981	0.0554	0.00276		526	0.813416	0.00419049
			79.05	0.0305	0.0082	0.0321	0.00429	0.03407	0.00188	0.03825	0.00117	0.04374	0.000597904	0.05552	0.00271		527	0.813386	0.00437602
			79.2	0.02979	0.00972	0.03233	0.00443	0.03327	0.00232	0.03812	0.00109	0.04381	0.000705985	0.05547	0.00229		528	0.813176	0.00445757
			79.35	0.03291	0.00736	0.03098	0.00387	0.03396	0.00161	0.03823	0.00127	0.04353	0.000916153	0.05518	0.00207		529	0.813155	0.00456652
			79.5	0.03292	0.00783	0.03114	0.00192	0.03355	0.00245	0.03893	0.00108	0.04364	0.000838189	0.05524	0.0022		530	0.812928	0.00471487
			79.65	0.03264	0.00308	0.03081	0.00329	0.03291	0.00212	0.03903	0.00157	0.04369	0.00073559	0.05588	0.00229		531	0.81292	0.00462702
			79.8	0.0334	0.00574	0.03204	0.00435	0.03369	0.00158	0.03865	0.000968449	0.04345	0.000637119	0.0557	0.00206		532	0.812778	0.00470064
			79.95	0.03056	0.00626	0.03172	0.00388	0.03434	0.00152	0.03869	0.000935777	0.04361	0.000702313	0.05548	0.00194		533	0.812491	0.00460414
			80.1	0.03081	0.00912	0.02972	0.0047	0.03441	0.00149	0.03854	0.000906055	0.04382	0.000695925	0.05576	0.00183		534	0.812463	0.00471565
			80.25	0.03163	0.0088	0.03128	0.00323	0.03529	0.00296	0.03855	0.000815065	0.04383	0.00054983	0.05558	0.00206		535	0.812411	0.00475965
			80.4	0.03262	0.00556	0.03053	0.00351	0.03533	0.00231	0.03852	0.00132	0.04369	0.000894833	0.05567	0.00215		536	0.812156	0.00448361
			80.55	0.03066	0.00794	0.03202	0.00467	0.03435	0.00156	0.03867	0.0013	0.04369	0.000984801	0.05591	0.00185		537	0.812177	0.00481727
			80.7	0.03228	0.00713	0.0319	0.00456	0.03485	0.00106	0.03849	0.00124	0.04354	0.00128	0.05555	0.00177		538	0.812205	0.0048794
			80.85	0.03756	0.00659	0.03208	0.00164	0.03324	0.00109	0.03866	0.00113	0.04357	0.00102	0.05577	0.0019		539	0.811947	0.00492937
			81	0.03632	0.00524	0.03277	0.00347	0.03381	0.00151	0.03825	0.000847526	0.04371	0.000820063	0.05566	0.0023		540	0.812061	0.00482574
			81.15	0.03582	0.00717	0.03439	0.00181	0.03366	0.00122	0.03801	0.00125	0.04352	0.00124	0.05567	0.00245		541	0.811845	0.00482144
			81.3	0.03167	0.00814	0.03598	0.00267	0.03398	0.00148	0.03744	0.000896049	0.04368	0.00114	0.05561	0.00222		542	0.812057	0.00462975
			81.45	0.03139	0.01038	0.03196	0.00219	0.03396	0.00245	0.03818	0.000716425	0.04346	0.000697636	0.05535	0.00241		543	0.811621	0.00485619
			81.6	0.03276	0.00804	0.03261	0.00364	0.03453	0.00207	0.03801	0.000793562	0.04341	0.000878225	0.05567	0.00237		544	0.811501	0.00486623
			81.75	0.03299	0.00702	0.03443	0.00322	0.03475	0.00194	0.0383	0.000729169	0.04342	0.00091535	0.05534	0.00225		545	0.811492	0.00487608
			81.9	0.03267	0.00612	0.03426	0.00336	0.03503	0.00161	0.0383	0.000998033	0.04328	0.000756634	0.05502	0.00235		546	0.811462	0.00494045
			82.05	0.03537	0.00599	0.03251	0.00141	0.03478	0.00139	0.03802	0.00129	0.04385	0.000764124	0.05509	0.00232		547	0.811319	0.00467308
			82.2	0.03455	0.00525	0.03197	0.0047	0.03443	0.00107	0.03755	0.000950838	0.04366	0.000556081	0.05536	0.00222		548	0.811205	0.00489508
			82.35	0.03397	0.00349	0.03124	0.00498	0.03465	0.00171	0.03849	0.00104	0.04375	0.000659473	0.05561	0.00244		549	0.811256	0.00486388
			82.5	0.03295	0.01078	0.03123	0.00579	0.03407	0.00148	0.03834	0.000710839	0.04401	0.000983819	0.05559	0.00246		550	0.811118	0.00479399
			82.65	0.03715	0.00552	0.03236	0.00435	0.03408	0.00134	0.03813	0.00121	0.04382	0.00103	0.05558	0.00232		551	0.810909	0.00481803
			82.8	0.03475	0.00579	0.0334	0.00653	0.03453	0.00131	0.03801	0.00129	0.04399	0.000986004	0.05586	0.00283		552	0.810905	0.00496388
			82.95	0.03146	0.00567	0.03288	0.00474	0.03309	0.00161	0.03797	0.00105	0.04389	0.00147	0.0555	0.00259		553	0.810535	0.00486608
			83.1	0.03267	0.00447	0.03104	0.00435	0.03369	0.00143	0.03836	0.00146	0.04373	0.000937767	0.0552	0.00244		554	0.810559	0.00485712
			83.25	0.0302	0.0065	0.03126	0.00294	0.03441	0.00126	0.03841	0.000779547	0.04393	0.000688423	0.05573	0.00244		555	0.810304	0.00504427
			83.4	0.03407	0.00649	0.03266	0.00226	0.03489	0.00194	0.03779	0.000924481	0.04414	0.000924871	0.05556	0.00207		556	0.810201	0.00517487
			83.55	0.02884	0.0058	0.03104	0.00223	0.03505	0.00206	0.03812	0.00115	0.04396	0.00122	0.05534	0.00233		557	0.810063	0.00517384
			83.7	0.03008	0.0061	0.03321	0.00408	0.03514	0.00122	0.03839	0.0012	0.04391	0.000807806	0.05568	0.00223		558	0.809992	0.00524698
			83.85	0.0279	0.00639	0.03332	0.00306	0.03505	0.00195	0.03868	0.000807637	0.04398	0.000800954	0.05552	0.00249		559	0.80971	0.00516783
			84	0.03177	0.00822	0.03332	0.00423	0.03435	0.00221	0.03874	0.000859286	0.04382	0.000999267	0.05534	0.00228		560	0.810097	0.005154
			84.15	0.02992	0.00962	0.03417	0.00437	0.0345	0.00109	0.03901	0.000952106	0.04334	0.000962175	0.05554	0.00241		561	0.809928	0.00518701
			84.3	0.03079	0.00797	0.03541	0.00468	0.03422	0.00112	0.039	0.00107	0.04373	0.00109	0.05541	0.00243		562	0.809949	0.00522098
			84.45	0.03296	0.00799	0.03264	0.00344	0.03392	0.00167	0.0383	0.000646533	0.04386	0.000788733	0.05559	0.00228		563	0.809675	0.00527621
			84.6	0.03258	0.00855	0.03125	0.00267	0.03374	0.00151	0.03892	0.00105	0.04363	0.00118	0.05533	0.00229		564	0.809548	0.00528511
			84.75	0.03356	0.00819	0.03112	0.00284	0.0337	0.00207	0.03855	0.000861487	0.04365	0.000884385	0.05569	0.00219		565	0.812343	0.00516674
			84.9	0.03274	0.00557	0.03199	0.00416	0.03366	0.00242	0.03871	0.00109	0.0439	0.000956814	0.05591	0.00208		566	0.80974	0.00513494
			85.05	0.03086	0.0091	0.02995	0.00335	0.03363	0.0024	0.03884	0.00141	0.04385	0.001	0.0556	0.00215		567	0.809488	0.00514165
			85.2	0.03127	0.00908	0.02953	0.00285	0.03405	0.00149	0.03857	0.00139	0.04412	0.000871578	0.05559	0.00187		568	0.809197	0.00554741
			85.35	0.03179	0.00891	0.0302	0.00393	0.03418	0.00195	0.03916	0.0011	0.04386	0.000664544	0.05559	0.00196		569	0.809102	0.00558898
			85.5	0.03308	0.00779	0.03268	0.0029	0.03434	0.000919573	0.03884	0.0012	0.04366	0.000670674	0.05537	0.00223		570	0.809126	0.00551072
			85.65	0.0355	0.00709	0.0319	0.00671	0.03495	0.0015	0.03849	0.000868987	0.04416	0.00106	0.05532	0.00258		571	0.808647	0.00558801
			85.8	0.03494	0.00502	0.03093	0.00517	0.03416	0.00205	0.03853	0.000606578	0.04409	0.000798201	0.05518	0.00241		572	0.808825	0.00565235
			85.95	0.03273	0.00582	0.03142	0.00273	0.03465	0.00203	0.03941	0.000978577	0.04393	0.000503379	0.05536	0.00211		573	0.808622	0.00539674
			86.1	0.03231	0.00727	0.03239	0.00383	0.0345	0.00135	0.03951	0.00124	0.04401	0.00082518	0.05511	0.00255		574	0.80828	0.0055319
			86.25	0.03467	0.00806	0.03291	0.00174	0.03405	0.00177	0.03946	0.000678537	0.0439	0.00092267	0.05491	0.00234		575	0.80837	0.00540787
			86.4	0.03315	0.0063	0.03099	0.00255	0.03433	0.00146	0.03848	0.00078759	0.04416	0.000650314	0.05534	0.00262		576	0.808224	0.00546193
			86.55	0.02991	0.00605	0.03075	0.00422	0.03341	0.00169	0.03878	0.00076082	0.04393	0.000739729	0.05524	0.00219		577	0.807976	0.00545684
			86.7	0.03045	0.00973	0.03165	0.00517	0.03424	0.00143	0.03823	0.000889581	0.04364	0.000882244	0.0553	0.00223		578	0.807956	0.00545012
			86.85	0.03332	0.00834	0.03274	0.00299	0.03439	0.00132	0.0383	0.00101	0.04391	0.000904071	0.05525	0.00174		579	0.807925	0.00553277
			87	0.03073	0.00798	0.03137	0.0027	0.03497	0.00172	0.03813	0.00131	0.04421	0.000967662	0.05513	0.0016		580	0.807703	0.00575284
			87.15	0.03415	0.01118	0.03028	0.00488	0.03496	0.00145	0.03837	0.000896643	0.04366	0.000792582	0.05494	0.00199		581	0.807829	0.00571447
			87.3	0.03196	0.00955	0.03189	0.00433	0.03407	0.00159	0.03852	0.00114	0.0437	0.00119	0.0547	0.00209		582	0.80767	0.00526781
			87.45	0.03028	0.01133	0.03128	0.00543	0.03366	0.00121	0.03834	0.0013	0.04377	0.00106	0.0551	0.00198		583	0.807745	0.00588848
			87.6	0.02899	0.00726	0.03285	0.00368	0.0336	0.00196	0.03825	0.0016	0.04386	0.000922957	0.05506	0.00188		584	0.807767	0.00572929
			87.75	0.02912	0.00593	0.03255	0.00363	0.03371	0.0016	0.03894	0.00158	0.04376	0.0011	0.05549	0.00172		585	0.807556	0.00583866
			87.9	0.03246	0.00514	0.03072	0.00235	0.03403	0.00201	0.03851	0.0009981	0.04385	0.000895968	0.05545	0.00218		586	0.807463	0.00587044
			88.05	0.02996	0.0057	0.03041	0.00407	0.03354	0.002	0.03828	0.00104	0.04352	0.00103	0.05517	0.00196		587	0.807277	0.00581269
			88.2	0.03252	0.00608	0.03156	0.00414	0.03496	0.00157	0.03892	0.00137	0.04353	0.000750308	0.05507	0.00211		588	0.807164	0.00591979
			88.35	0.03167	0.00547	0.03243	0.00384	0.03371	0.00249	0.03867	0.00138	0.04343	0.000714483	0.05541	0.00199		589	0.80724	0.0059082
			88.5	0.03222	0.00789	0.03226	0.00503	0.03409	0.00153	0.03897	0.00141	0.04375	0.000783284	0.05529	0.00202		590	0.806856	0.00582879
			88.65	0.03301	0.00637	0.03173	0.00503	0.03446	0.00178	0.03899	0.00149	0.04385	0.00104	0.05552	0.0021		591	0.806935	0.00602171
			88.8	0.03131	0.00772	0.03422	0.00404	0.03441	0.00156	0.03893	0.00155	0.04384	0.00144	0.05541	0.00219		592	0.806611	0.00598227
			88.95	0.0324	0.00742	0.03221	0.00329	0.03394	0.00217	0.03869	0.00188	0.04353	0.00117	0.05533	0.00194		593	0.806504	0.00586929
			89.1	0.033	0.00956	0.03288	0.00414	0.03431	0.00209	0.03843	0.0011	0.04401	0.0008958	0.05533	0.00203		594	0.806663	0.00625474
			89.25	0.03319	0.0079	0.03356	0.00354	0.03371	0.00154	0.03807	0.0014	0.04403	0.000900308	0.05546	0.00208		595	0.806482	0.00598979
			89.4	0.03256	0.00445	0.03066	0.00343	0.0329	0.00123	0.0382	0.0012	0.04371	0.00113	0.05556	0.00239		596	0.806352	0.00622574
			89.55	0.03038	0.00711	0.03157	0.00289	0.03456	0.00205	0.03827	0.000878971	0.0435	0.000952719	0.05541	0.0022		597	0.806339	0.0063007
			89.7	0.02806	0.0048	0.0313	0.00412	0.03494	0.00121	0.03823	0.00113	0.04375	0.000517238	0.05517	0.00181		598	0.806397	0.00595403
			89.85	0.03236	0.0056	0.0312	0.00397	0.03458	0.00142	0.03818	0.00090375	0.04401	0.00092033	0.05506	0.00221		599	0.806073	0.00602705
			90	0.03051	0.00753	0.03354	0.00295	0.03402	0.0015	0.0383	0.0012	0.04368	0.000806015	0.05488	0.00192		600	0.806197	0.00613064
			90.15	0.03174	0.00389	0.03335	0.00418	0.03479	0.00163	0.03828	0.00149	0.04371	0.000690601	0.05565	0.00214		601	0.805989	0.00583272
			90.3	0.02912	0.00766	0.03096	0.00359	0.03387	0.00188	0.0379	0.00138	0.04347	0.000739086	0.05531	0.00226		602	0.805823	0.00614467
			90.45	0.03297	0.00781	0.03128	0.00245	0.03446	0.00191	0.03782	0.000484104	0.04373	0.000978212	0.05537	0.00242		603	0.805892	0.0059821
			90.6	0.03348	0.00921	0.03089	0.00351	0.03447	0.00162	0.03769	0.00103	0.04397	0.00115	0.05543	0.00247		604	0.805668	0.00603768
			90.75	0.03204	0.00928	0.03162	0.00334	0.03385	0.00101	0.03827	0.00114	0.04386	0.00113	0.05521	0.00204		605	0.805398	0.00617854
			90.9	0.03285	0.0099	0.03097	0.00387	0.0337	0.0023	0.03795	0.00111	0.044	0.00102	0.05521	0.00214		606	0.805256	0.00582873
			91.05	0.02935	0.00738	0.03228	0.0041	0.03321	0.00182	0.03835	0.000985883	0.04421	0.00103	0.05562	0.00217		607	0.805232	0.0057173
			91.2	0.0311	0.00566	0.03164	0.00423	0.03431	0.00181	0.03828	0.00148	0.04391	0.001	0.05557	0.00228		608	0.805103	0.00619451
			91.35	0.03119	0.00661	0.03153	0.00229	0.0343	0.00103	0.0382	0.000704893	0.04341	0.000981764	0.05572	0.00241		609	0.805031	0.00603118
			91.5	0.02933	0.00768	0.03003	0.00294	0.03466	0.00233	0.03808	0.000810975	0.04356	0.000762733	0.05514	0.00218		610	0.804627	0.00608733
			91.65	0.03261	0.0088	0.03116	0.00516	0.03501	0.00209	0.03837	0.000973713	0.04356	0.00112	0.05505	0.00232		611	0.804828	0.00628676
			91.8	0.03361	0.00644	0.0313	0.005	0.03454	0.00265	0.03771	0.000976982	0.04385	0.000708329	0.05467	0.00239		612	0.807268	0.00618729
			91.95	0.03144	0.00554	0.03075	0.00359	0.03378	0.00175	0.0377	0.00137	0.04351	0.000871901	0.0549	0.00243		613	0.80482	0.0059609
			92.1	0.03379	0.00433	0.03298	0.00498	0.03423	0.00197	0.03799	0.000676742	0.04374	0.000612767	0.05518	0.00241		614	0.80452	0.00579769
			92.25	0.03439	0.00645	0.03036	0.00314	0.03344	0.00225	0.03835	0.00135	0.04342	0.000973258	0.05516	0.00208		615	0.80435	0.00622858
			92.4	0.03201	0.00738	0.03138	0.00453	0.03263	0.00208	0.03854	0.000970632	0.04342	0.000796344	0.05508	0.00197		616	0.804157	0.00633889
			92.55	0.03288	0.00688	0.03115	0.00611	0.03314	0.00213	0.03851	0.000991738	0.0436	0.000818731	0.05536	0.00184		617	0.804096	0.00615072
			92.7	0.03038	0.00885	0.03161	0.00498	0.03384	0.00156	0.03826	0.00107	0.04368	0.000969668	0.05529	0.00193		618	0.804016	0.00629335
			92.85	0.0337	0.00369	0.03023	0.00422	0.0342	0.00158	0.03852	0.000948302	0.04382	0.000982225	0.05521	0.00211		619	0.804165	0.0063178
			93	0.03623	0.00647	0.03061	0.00399	0.0344	0.00234	0.03832	0.000721497	0.04374	0.000729766	0.05491	0.00222		620	0.803632	0.0061085
			93.15	0.031	0.00635	0.03062	0.00463	0.03421	0.00205	0.03852	0.000992726	0.04373	0.000802639	0.05491	0.00175		621	0.803577	0.00640132
			93.3	0.03382	0.0057	0.03088	0.00631	0.03456	0.00201	0.03856	0.000882422	0.04359	0.000920496	0.055	0.00202		622	0.803663	0.00641943
			93.45	0.03339	0.00508	0.03046	0.00443	0.03471	0.00262	0.03849	0.00144	0.04352	0.00111	0.05489	0.00239		623	0.803571	0.00628409
			93.6	0.03234	0.00732	0.03228	0.00561	0.03427	0.00132	0.03866	0.00151	0.04336	0.000963398	0.05466	0.00241		624	0.803488	0.00632517
			93.75	0.0339	0.00899	0.03263	0.00274	0.03274	0.00166	0.03917	0.0016	0.04371	0.000681034	0.05488	0.00251		625	0.803434	0.00616737
			93.9	0.03237	0.01133	0.03192	0.00539	0.03453	0.00139	0.03844	0.000931325	0.04343	0.000904538	0.0552	0.00222		626	0.803091	0.0063126
			94.05	0.03039	0.00688	0.03238	0.00385	0.03444	0.00199	0.03851	0.00131	0.04399	0.000680014	0.05541	0.00218		627	0.803107	0.00637886
			94.2	0.03099	0.00576	0.03132	0.0034	0.03408	0.00196	0.03873	0.000699367	0.04375	0.000703375	0.05557	0.0026		628	0.803096	0.00639599
			94.35	0.03324	0.00794	0.03273	0.00379	0.03369	0.00184	0.03832	0.000765838	0.044	0.000740912	0.0555	0.0024		629	0.802826	0.00646536
			94.5	0.03264	0.00744	0.03383	0.00217	0.0342	0.00135	0.03908	0.0011	0.044	0.00112	0.05511	0.00261		630	0.802893	0.00640385
			94.65	0.03105	0.00666	0.03198	0.00301	0.03413	0.00165	0.03833	0.000784358	0.04393	0.000853909	0.0554	0.00271		631	0.802426	0.00632139
			94.8	0.02925	0.00673	0.03141	0.00511	0.03388	0.00157	0.03875	0.00102	0.0438	0.000924831	0.05519	0.00262		632	0.8023	0.00661123
			94.95	0.03097	0.00858	0.03157	0.00273	0.03406	0.00236	0.03878	0.00108	0.04388	0.0013	0.05532	0.00273		633	0.802286	0.00653555
																	634	0.802371	0.00639493
																	635	0.802159	0.0063953
																	636	0.802179	0.00673382
																	637	0.80186	0.0068775
																	638	0.801902	0.00703328
																	639	0.801785	0.00685705
																	640	0.801719	0.00695914
																	641	0.801576	0.00704119
																	642	0.80158	0.00681018
																	643	0.801302	0.00679379
																	644	0.801085	0.00712707
																	645	0.801184	0.0069392
																	646	0.801052	0.00688815
																	647	0.801069	0.00687533
																	648	0.800827	0.00682098
																	649	0.800831	0.00696443
																	650	0.800576	0.00683572
																	651	0.800271	0.00663953
																	652	0.800063	0.00713927
																	653	0.80016	0.00694637
																	654	0.80001	0.00689179
																	655	0.799986	0.00700928
																	656	0.79991	0.00711233
																	657	0.799625	0.0068748
																	658	0.80001	0.00707757
																	659	0.802393	0.00713208
																	660	0.799742	0.00709339
																	661	0.799648	0.0070094
																	662	0.799049	0.00684019
																	663	0.799132	0.00721246
																	664	0.799209	0.00704451
																	665	0.799086	0.00713163
																	666	0.799067	0.00738561
																	667	0.799016	0.00707384
																	668	0.798883	0.00723038
																	669	0.798587	0.00722209
																	670	0.798598	0.00724158
																	671	0.798338	0.00742451
																	672	0.798414	0.00714708
																	673	0.798214	0.00724402
																	674	0.798082	0.00743795
																	675	0.798203	0.0074056
																	676	0.797954	0.00738737
																	677	0.797869	0.00754459
																	678	0.797584	0.007421
																	679	0.797288	0.00748535
																	680	0.797238	0.00778
																	681	0.797065	0.00753961
																	682	0.797057	0.00745872
																	683	0.797005	0.00786935
																	684	0.796857	0.00751246
																	685	0.796795	0.00762641
																	686	0.796736	0.00766285
																	687	0.796703	0.00751569
																	688	0.796593	0.00779543
																	689	0.796743	0.00802598
																	690	0.796543	0.00749664
																	691	0.796466	0.00777242
																	692	0.796278	0.00782878
																	693	0.796012	0.00758964
																	694	0.79595	0.00789334
																	695	0.795985	0.00770359
																	696	0.795754	0.00779989
																	697	0.795595	0.00797967
																	698	0.795542	0.00784131
																	699	0.795601	0.0079313
																	700	0.795479	0.00799807
																	701	0.795261	0.00793364
																	702	0.795232	0.00804096
																	703	0.795046	0.00790071
																	704	0.795148	0.0080159
																	705	0.79482	0.00802868
																	706	0.797437	0.00792781
																	707	0.794932	0.00832344
																	708	0.794622	0.00793992
																	709	0.794391	0.00809794
																	710	0.794149	0.00839036
																	711	0.794085	0.0081612
																	712	0.793875	0.00832272
																	713	0.793913	0.0082171
																	714	0.793784	0.00845447
																	715	0.793682	0.00826762
																	716	0.793514	0.00848047
																	717	0.793303	0.0084431
																	718	0.793242	0.00846656
																	719	0.793087	0.00836849
																	720	0.792993	0.00840003
																	721	0.792894	0.00832524
																	722	0.792778	0.00822986
																	723	0.792913	0.00835375
																	724	0.792773	0.0083377
																	725	0.792592	0.00856323
																	726	0.792607	0.0082557
																	727	0.792447	0.00846879
																	728	0.792371	0.00838761
																	729	0.792413	0.00843889
																	730	0.792018	0.00857359
																	731	0.792198	0.00859077
																	732	0.792152	0.00852672
																	733	0.792006	0.00871673
																	734	0.791728	0.00863217
																	735	0.791825	0.00861788
																	736	0.791329	0.00860633
																	737	0.791344	0.00859317
																	738	0.791348	0.00866742
																	739	0.791162	0.00870794
																	740	0.791224	0.00873929
																	741	0.791031	0.0088372
																	742	0.790888	0.00871636
																	743	0.790896	0.00888024
																	744	0.790742	0.00885494
																	745	0.790492	0.00882515
																	746	0.790832	0.00882541
																	747	0.79045	0.00909238
																	748	0.790525	0.00894513
																	749	0.79035	0.00886416
																	750	0.789855	0.00886269
																	751	0.790213	0.00890293
																	752	0.790044	0.00895555
																	753	0.792596	0.00886694
																	754	0.790012	0.00878595
																	755	0.789548	0.00882817
																	756	0.789511	0.00875056
																	757	0.789345	0.00920077
																	758	0.789255	0.00891144
																	759	0.789477	0.0089253
																	760	0.789222	0.00903344
																	761	0.788965	0.00898364
																	762	0.789036	0.00912296
																	763	0.788652	0.00919106
																	764	0.788621	0.00959492
																	765	0.788665	0.00912233
																	766	0.78863	0.0094409
																	767	0.788345	0.00929647
																	768	0.78845	0.00926994
																	769	0.788193	0.00947378
																	770	0.78797	0.00942928
																	771	0.78812	0.00943968
																	772	0.787809	0.00947489
																	773	0.788054	0.00941725
																	774	0.787909	0.00927997
																	775	0.787441	0.00945367
																	776	0.787696	0.0093123
																	777	0.787321	0.0094961
																	778	0.78708	0.009453
																	779	0.787116	0.00956178
																	780	0.786889	0.00961812
																	781	0.786728	0.00947989
																	782	0.78708	0.00970483
																	783	0.786609	0.00960141
																	784	0.786667	0.00976611
																	785	0.786636	0.00968698
																	786	0.786349	0.00981234
																	787	0.78648	0.009734
																	788	0.786338	0.0095925
																	789	0.786132	0.00976651
																	790	0.786028	0.00984991
																	791	0.785681	0.00978558
																	792	0.785617	0.0100659
																	793	0.7855	0.0100147
																	794	0.785383	0.00981437
																	795	0.785106	0.0098629
																	796	0.78518	0.00981543
																	797	0.78495	0.0097305
																	798	0.784994	0.0099347
																	799	0.785128	0.00967707
																	800	0.787702	0.00997161
																	801	0.784973	0.00983856
																	802	0.78462	0.00978097
																	803	0.78458	0.0097427
																	804	0.784376	0.0098217
																	805	0.784263	0.00979956
																	806	0.784245	0.0100648
																	807	0.784173	0.0100128
																	808	0.78402	0.0101306
																	809	0.784033	0.0100599
																	810	0.783777	0.0101338
																	811	0.783696	0.0102143
																	812	0.783335	0.0101473
																	813	0.783251	0.0100033
																	814	0.783108	0.0100512
																	815	0.783207	0.0100641
																	816	0.783145	0.010328
																	817	0.783135	0.0103311
																	818	0.782877	0.0102827
																	819	0.782735	0.0104572
																	820	0.782579	0.0101964
																	821	0.782544	0.0101456
																	822	0.782325	0.0104243
																	823	0.782372	0.0102486
																	824	0.782116	0.0101421
																	825	0.782219	0.0102128
																	826	0.782074	0.010115
																	827	0.781816	0.0104576
																	828	0.78175	0.010617
																	829	0.781724	0.0104115
																	830	0.781662	0.0106309
																	831	0.781489	0.0106694
																	832	0.78132	0.0105045
																	833	0.781205	0.0105492
																	834	0.781355	0.0105919
																	835	0.78126	0.0103936
																	836	0.78105	0.0106429
																	837	0.780911	0.0106528
																	838	0.780762	0.0105029
																	839	0.780811	0.0105931
																	840	0.780624	0.0106726
																	841	0.780433	0.0103734
																	842	0.780636	0.0104693
																	843	0.780449	0.0106882
																	844	0.780414	0.0106313
																	845	0.780214	0.0107953
																	846	0.780082	0.0105815
																	847	0.782543	0.0109106
																	848	0.780019	0.010651
																	849	0.779722	0.0108027
																	850	0.779362	0.0108564
																	851	0.779307	0.0105723
																	852	0.779151	0.0108996
																	853	0.779261	0.0107902
																	854	0.77903	0.0107417
																	855	0.778995	0.010943
																	856	0.778935	0.0109501
																	857	0.77887	0.0107554
																	858	0.778636	0.0109202
																	859	0.778473	0.010947
																	860	0.778367	0.0108989
																	861	0.778429	0.0111977
																	862	0.77832	0.0109043
																	863	0.778139	0.0112566
																	864	0.778204	0.0113715
																	865	0.778017	0.0110051
																	866	0.777913	0.0111241
																	867	0.777883	0.0111085
																	868	0.777652	0.0111741
																	869	0.777532	0.0112646
																	870	0.77748	0.0112993
																	871	0.777197	0.0109184
																	872	0.777469	0.0113878
																	873	0.777343	0.0111685
																	874	0.777152	0.0112312
																	875	0.77719	0.0113922
																	876	0.776971	0.0112817
																	877	0.776829	0.0114088
																	878	0.776834	0.0116236
																	879	0.776616	0.0113475
																	880	0.776226	0.0113687
																	881	0.776421	0.0114643
																	882	0.776224	0.0112597
																	883	0.776289	0.0113888
																	884	0.77627	0.0113986
																	885	0.775904	0.0114143
																	886	0.775831	0.0114176
																	887	0.775697	0.0113405
																	888	0.775666	0.0111413
																	889	0.775373	0.0113462
																	890	0.775446	0.0112379
																	891	0.77513	0.0112586
																	892	0.775065	0.0115884
																	893	0.774946	0.0113113
																	894	0.777569	0.0118996
																	895	0.775035	0.0115968
																	896	0.774663	0.0116076
																	897	0.774636	0.0116866
																	898	0.774476	0.0116548
																	899	0.774389	0.0117515
																	900	0.774449	0.0119078
																	901	0.774297	0.0116125
																	902	0.774137	0.0118804
																	903	0.773967	0.0118619
																	904	0.77393	0.0117376
																	905	0.773859	0.0119243
																	906	0.77376	0.0117455
																	907	0.773645	0.0115901
																	908	0.773585	0.0118658
																	909	0.773494	0.0117994
																	910	0.773196	0.0119133
																	911	0.773286	0.0119456
																	912	0.773351	0.0120077
																	913	0.773102	0.0119358
																	914	0.773053	0.0122123
																	915	0.772763	0.0121132
																	916	0.772799	0.0118911
																	917	0.772729	0.012011
																	918	0.772428	0.012002
																	919	0.772448	0.0122672
																	920	0.772131	0.0121451
																	921	0.772125	0.0118868
																	922	0.772024	0.0119419
																	923	0.771951	0.0120316
																	924	0.771923	0.0119465
																	925	0.771891	0.0121165
																	926	0.77197	0.0119298
																	927	0.771903	0.0119448
																	928	0.771604	0.012058
																	929	0.771502	0.0121074
																	930	0.771611	0.0122202
																	931	0.771543	0.0122255
																	932	0.77118	0.012053
																	933	0.771036	0.0124039
																	934	0.770927	0.01243
																	935	0.770924	0.0122378
																	936	0.770867	0.0122301
																	937	0.770624	0.0123222
																	938	0.770516	0.0122788
																	939	0.770546	0.0124266
																	940	0.770414	0.012355
																	941	0.772939	0.0124342
																	942	0.770473	0.0123898
																	943	0.770153	0.012228
																	944	0.769915	0.012461
																	945	0.769991	0.012294
																	946	0.769914	0.0123906
																	947	0.769692	0.0124864
																	948	0.769648	0.0124026
																	949	0.769697	0.0124339
																	950	0.769347	0.0126588
																	951	0.769291	0.0125333
																	952	0.769249	0.0125631
																	953	0.76898	0.0127258
																	954	0.768979	0.0125647
																	955	0.768882	0.0126302
																	956	0.768763	0.0126483
																	957	0.768722	0.0124373
																	958	0.768457	0.0125056
																	959	0.76838	0.0124568
																	960	0.768274	0.0126902
																	961	0.76825	0.012615
																	962	0.768017	0.0123624
																	963	0.768038	0.0126028
																	964	0.767948	0.0128298
																	965	0.767675	0.0124774
																	966	0.767756	0.0127714
																	967	0.767709	0.0126939
																	968	0.767409	0.0126687
																	969	0.767362	0.0127875
																	970	0.767254	0.012734
																	971	0.767252	0.0126904
																	972	0.767036	0.0127335
																	973	0.767003	0.0127736
																	974	0.767073	0.0130847
																	975	0.766883	0.0129816
																	976	0.766705	0.0126988
																	977	0.76673	0.0129962
																	978	0.766509	0.0127479
																	979	0.766382	0.0129814
																	980	0.766333	0.0130891
																	981	0.766048	0.0129591
																	982	0.766042	0.0129166
																	983	0.765932	0.0131094
																	984	0.765656	0.0129995
																	985	0.765533	0.0129397
																	986	0.765606	0.0129097
																	987	0.765423	0.0129561
																	988	0.767975	0.0130657
																	989	0.765213	0.0130926
																	990	0.765289	0.0129674
																	991	0.765062	0.012925
																	992	0.764988	0.012836
																	993	0.765038	0.0127161
																	994	0.764745	0.0129242
																	995	0.764753	0.0129922
																	996	0.76481	0.0131415
																	997	0.764596	0.0134629
																	998	0.764244	0.0132798
																	999	0.764383	0.0132201
																	1000	0.764105	0.0131612
																	1001	0.764181	0.0131365
																	1002	0.763887	0.0131861
																	1003	0.763884	0.0132324
																	1004	0.763797	0.0131356
																	1005	0.763646	0.0133543
																	1006	0.763562	0.0133086
																	1007	0.763657	0.0131645
																	1008	0.763459	0.0132987
																	1009	0.763065	0.0132309
																	1010	0.763366	0.0133596
																	1011	0.763143	0.0135485
																	1012	0.762922	0.0133478
																	1013	0.762994	0.0135731
																	1014	0.762752	0.0136307
																	1015	0.762696	0.0134266
																	1016	0.76262	0.013436
																	1017	0.762407	0.0137063
																	1018	0.762383	0.0133453
																	1019	0.762306	0.0134905
																	1020	0.762147	0.0136818
																	1021	0.762173	0.0135736
																	1022	0.762142	0.0137553
																	1023	0.761839	0.0136176
																	1024	0.761768	0.013637
																	1025	0.761684	0.0137798
																	1026	0.761532	0.0134864
																	1027	0.761669	0.0136604
																	1028	0.761282	0.0137296
																	1029	0.761202	0.0135309
																	1030	0.761125	0.0137431
																	1031	0.760966	0.013639
																	1032	0.760705	0.0135503
																	1033	0.760838	0.0135806
																	1034	0.7607	0.0135341
																	1035	0.763346	0.0136261
																	1036	0.760695	0.013528
																	1037	0.760299	0.0135415
																	1038	0.76012	0.0138196
																	1039	0.760014	0.0137956
																	1040	0.759792	0.0137771
																	1041	0.75995	0.0137143
																	1042	0.759804	0.0138806
																	1043	0.759721	0.0139088
																	1044	0.759509	0.0137409
																	1045	0.75944	0.0136216
																	1046	0.759519	0.013664
																	1047	0.759103	0.0137159
																	1048	0.759173	0.0139534
																	1049	0.759183	0.0139229
																	1050	0.758947	0.0138532
																	1051	0.759008	0.0139694
																	1052	0.758714	0.0137578
																	1053	0.75878	0.0139079
																	1054	0.758795	0.0138577
																	1055	0.75874	0.0138746
																	1056	0.758479	0.0140269
																	1057	0.758437	0.014207
																	1058	0.758244	0.01408
																	1059	0.758207	0.0143181
																	1060	0.758106	0.0141444
																	1061	0.757944	0.0141317
																	1062	0.757841	0.0142043
																	1063	0.75789	0.0140135
																	1064	0.757588	0.014033
																	1065	0.757531	0.0140934
																	1066	0.757387	0.0140897
																	1067	0.757327	0.0141948
																	1068	0.757211	0.0141922
																	1069	0.757255	0.0139521
																	1070	0.756785	0.014171
																	1071	0.756854	0.0142899
																	1072	0.75667	0.0144572
																	1073	0.756539	0.0145902
																	1074	0.756663	0.0143382
																	1075	0.756483	0.0143659
																	1076	0.756439	0.0144327
																	1077	0.756309	0.0142204
																	1078	0.756208	0.0143783
																	1079	0.756121	0.0143997
																	1080	0.756063	0.0141298
																	1081	0.755958	0.014364
																	1082	0.758655	0.0146706
																	1083	0.755906	0.0146883
																	1084	0.755782	0.014518
																	1085	0.755544	0.0143574
																	1086	0.755389	0.0144551
																	1087	0.755107	0.0144549
																	1088	0.755036	0.0144794
																	1089	0.755162	0.0144697
																	1090	0.755005	0.0145874
																	1091	0.754766	0.0145581
																	1092	0.754682	0.014535
																	1093	0.754746	0.0144439
																	1094	0.754494	0.0143218
																	1095	0.754581	0.0144119
																	1096	0.754326	0.0145961
																	1097	0.754072	0.0144443
																	1098	0.754117	0.014616
																	1099	0.754036	0.0145845
																	1100	0.754049	0.0146227
																	1101	0.754003	0.0147899
																	1102	0.753814	0.0143122
																	1103	0.753718	0.0146001
																	1104	0.753664	0.0145423
																	1105	0.753197	0.0144642
																	1106	0.753097	0.0146524
																	1107	0.753207	0.0146995
																	1108	0.753116	0.0144948
																	1109	0.752945	0.0146039
																	1110	0.752864	0.0147373
																	1111	0.752646	0.0144732
																	1112	0.752693	0.0147359
																	1113	0.752643	0.0149455
																	1114	0.752448	0.0147875
																	1115	0.752484	0.015002
																	1116	0.752235	0.0147134
																	1117	0.7521	0.0146521
																	1118	0.752187	0.0149489
																	1119	0.751852	0.0147097
																	1120	0.751924	0.0148066
																	1121	0.751922	0.0149766
																	1122	0.751595	0.014786
																	1123	0.751612	0.0148072
																	1124	0.751502	0.0150228
																	1125	0.751335	0.0148374
																	1126	0.751164	0.0148926
																	1127	0.751148	0.0150145
																	1128	0.751118	0.0148621
																	1129	0.753715	0.0150755
																	1130	0.751265	0.0148691
																	1131	0.751034	0.0149682
																	1132	0.75067	0.0148233
																	1133	0.750593	0.0147878
																	1134	0.750658	0.0148882
																	1135	0.750535	0.0149645
																	1136	0.750356	0.0149758
																	1137	0.750282	0.0151785
																	1138	0.750161	0.0150864
																	1139	0.749941	0.0151433
																	1140	0.749998	0.0150177
																	1141	0.749733	0.0150513
																	1142	0.749689	0.0151284
																	1143	0.749642	0.015052
																	1144	0.749649	0.0148533
																	1145	0.749446	0.015102
																	1146	0.749266	0.0151051
																	1147	0.749145	0.0151296
																	1148	0.749037	0.0153104
																	1149	0.749027	0.0150696
																	1150	0.748986	0.015235
																	1151	0.748881	0.0152348
																	1152	0.748806	0.0152962
																	1153	0.748544	0.0151938
																	1154	0.748622	0.0152297
																	1155	0.748512	0.0150977
																	1156	0.748361	0.0149828
																	1157	0.748308	0.015249
																	1158	0.748159	0.0152201
																	1159	0.748129	0.0152472
																	1160	0.748057	0.0153438
																	1161	0.747887	0.0155288
																	1162	0.747954	0.0154402
																	1163	0.74783	0.0156104
																	1164	0.747492	0.0152994
																	1165	0.747542	0.0154379
																	1166	0.747372	0.0151278
																	1167	0.747036	0.0151909
																	1168	0.747106	0.0153869
																	1169	0.747149	0.0153147
																	1170	0.747122	0.0155426
																	1171	0.747097	0.0155065
																	1172	0.746998	0.0153396
																	1173	0.746886	0.015531
																	1174	0.74665	0.0156675
																	1175	0.746415	0.0154695
																	1176	0.749176	0.0156788
																	1177	0.746495	0.0153245
																	1178	0.746332	0.0153545
																	1179	0.746125	0.0155775
																	1180	0.745938	0.0154328
																	1181	0.746158	0.0155149
																	1182	0.745862	0.0155676
																	1183	0.745877	0.0155107
																	1184	0.745665	0.0156097
																	1185	0.745538	0.0155481
																	1186	0.745572	0.0154998
																	1187	0.745454	0.0156816
																	1188	0.745356	0.0157046
																	1189	0.745203	0.0156332
																	1190	0.745136	0.0158139
																	1191	0.745044	0.0159517
																	1192	0.744982	0.0156072
																	1193	0.744881	0.015697
																	1194	0.744591	0.0156778
																	1195	0.744588	0.0157111
																	1196	0.744684	0.0157065
																	1197	0.744328	0.0156508
																	1198	0.744218	0.0157166
																	1199	0.744267	0.0157104
																	1200	0.744072	0.0156344
																	1201	0.74399	0.0156887
																	1202	0.743921	0.0156678
																	1203	0.743728	0.0157405
																	1204	0.743724	0.0158425
																	1205	0.743549	0.0158524
																	1206	0.743608	0.016001
																	1207	0.743464	0.0158404
																	1208	0.743269	0.0157879
																	1209	0.743082	0.0158087
																	1210	0.743148	0.0159644
																	1211	0.742915	0.0159465
																	1212	0.742861	0.015935
																	1213	0.742781	0.0160016
																	1214	0.742502	0.0158608
																	1215	0.742491	0.0156623
																	1216	0.74235	0.0158745
																	1217	0.742199	0.0158533
																	1218	0.742295	0.0158074
																	1219	0.742031	0.0158945
																	1220	0.741848	0.0158495
																	1221	0.741774	0.0159644
																	1222	0.741723	0.0159632
																	1223	0.744434	0.0160478
																	1224	0.741733	0.016075
																	1225	0.741483	0.0161026
																	1226	0.741478	0.0160029
																	1227	0.741403	0.0160151
																	1228	0.74149	0.0157628
																	1229	0.741189	0.0158584
																	1230	0.740955	0.0159505
																	1231	0.740891	0.0160633
																	1232	0.740766	0.0164121
																	1233	0.740712	0.0162086
																	1234	0.740634	0.0160987
																	1235	0.740576	0.0162758
																	1236	0.740425	0.0160912
																	1237	0.740538	0.0162697
																	1238	0.740336	0.0160785
																	1239	0.740181	0.0161672
																	1240	0.740059	0.0161488
																	1241	0.739905	0.0162755
																	1242	0.739859	0.0161932
																	1243	0.739805	0.0160708
																	1244	0.739709	0.0162558
																	1245	0.739565	0.0161699
																	1246	0.739452	0.0164253
																	1247	0.739481	0.0163871
																	1248	0.739375	0.016201
																	1249	0.739174	0.0163099
																	1250	0.739058	0.0163077
																	1251	0.73901	0.0162508
																	1252	0.738878	0.0162781
																	1253	0.738726	0.0162804
																	1254	0.738866	0.0161139
																	1255	0.738808	0.0164011
																	1256	0.738545	0.0165171
																	1257	0.738522	0.0161973
																	1258	0.738285	0.0162745
																	1259	0.738251	0.0162275
																	1260	0.738084	0.0164648
																	1261	0.738135	0.0163557
																	1262	0.737939	0.0162307
																	1263	0.737893	0.0164083
																	1264	0.737687	0.0166865
																	1265	0.737516	0.0163089
																	1266	0.737464	0.016486
																	1267	0.737348	0.016254
																	1268	0.737401	0.0164783
																	1269	0.737103	0.0165419
																	1270	0.73988	0.0163548
																	1271	0.73735	0.016688
																	1272	0.736971	0.0164686
																	1273	0.736873	0.0164792
																	1274	0.736716	0.0164726
																	1275	0.736559	0.0163209
																	1276	0.736471	0.0164293
																	1277	0.736302	0.0166276
																	1278	0.736387	0.0166431
																	1279	0.736214	0.01673
																	1280	0.736097	0.0166907
																	1281	0.735986	0.0166814
																	1282	0.735948	0.0167028
																	1283	0.735891	0.0167033
																	1284	0.735801	0.0165896
																	1285	0.735701	0.0167052
																	1286	0.735531	0.0167564
																	1287	0.735593	0.0166389
																	1288	0.735344	0.0166631
																	1289	0.735308	0.01682
																	1290	0.735288	0.0167905
																	1291	0.735206	0.0167418
																	1292	0.735039	0.0169129
																	1293	0.734919	0.0167933
																	1294	0.734576	0.0170174
																	1295	0.734541	0.0170629
																	1296	0.734507	0.0169934
																	1297	0.734479	0.0171442
																	1298	0.734243	0.0168508
																	1299	0.734259	0.0168648
																	1300	0.733977	0.0170256
																	1301	0.73406	0.0168731
																	1302	0.733899	0.0168872
																	1303	0.733834	0.0170662
																	1304	0.733894	0.0168737
																	1305	0.733712	0.0171852
																	1306	0.733602	0.0170781
																	1307	0.733595	0.0171307
																	1308	0.733491	0.0171046
																	1309	0.733311	0.0168737
																	1310	0.733311	0.0170886
																	1311	0.733258	0.0173271
																	1312	0.733014	0.0170991
																	1313	0.73292	0.0170177
																	1314	0.732833	0.0171867
																	1315	0.732609	0.0171146
																	1316	0.732674	0.0171109
																	1317	0.735118	0.0170994
																	1318	0.732545	0.01698
																	1319	0.732291	0.0169603
																	1320	0.732108	0.0169476
																	1321	0.73212	0.0169702
																	1322	0.731979	0.0171079
																	1323	0.73194	0.0169484
																	1324	0.731803	0.0170114
																	1325	0.731772	0.0170468
																	1326	0.731778	0.0170751
																	1327	0.731843	0.0172574
																	1328	0.731656	0.0170013
																	1329	0.731501	0.016991
																	1330	0.731367	0.0170708
																	1331	0.731305	0.0169398
																	1332	0.731019	0.0168988
																	1333	0.731031	0.0171247
																	1334	0.730892	0.0169689
																	1335	0.73081	0.0170614
																	1336	0.730756	0.0172309
																	1337	0.730642	0.0171718
																	1338	0.730509	0.0170571
																	1339	0.730377	0.017112
																	1340	0.730292	0.0171542
																	1341	0.730135	0.0171776
																	1342	0.730089	0.017024
																	1343	0.729951	0.0171101
																	1344	0.729829	0.0172185
																	1345	0.729821	0.017215
																	1346	0.729738	0.0170835
																	1347	0.729547	0.0171286
																	1348	0.729549	0.0171677
																	1349	0.729447	0.0172778
																	1350	0.729111	0.017427
																	1351	0.729052	0.0173549
																	1352	0.72893	0.0174865
																	1353	0.728775	0.0173994
																	1354	0.728816	0.0175116
																	1355	0.72874	0.0173238
																	1356	0.728575	0.0173697
																	1357	0.728596	0.0173043
																	1358	0.728434	0.0172708
																	1359	0.728365	0.0172509
																	1360	0.728231	0.0173092
																	1361	0.728258	0.0174696
																	1362	0.728239	0.0173915
																	1363	0.728016	0.0175216
																	1364	0.730648	0.0175954
																	1365	0.72805	0.0175487
																	1366	0.727706	0.0176554
																	1367	0.727745	0.0176904
																	1368	0.727592	0.0175744
																	1369	0.727671	0.0174723
																	1370	0.727723	0.017475
																	1371	0.727405	0.0175727
																	1372	0.727343	0.017575
																	1373	0.727246	0.0175393
																	1374	0.727004	0.0175343
																	1375	0.726764	0.0174765
																	1376	0.726841	0.0174475
																	1377	0.726711	0.0174877
																	1378	0.726673	0.0174257
																	1379	0.726734	0.0174338
																	1380	0.726452	0.0174673
																	1381	0.726435	0.017625
																	1382	0.726375	0.0177611
																	1383	0.726259	0.0177467
																	1384	0.726091	0.0179044
																	1385	0.726101	0.0177853
																	1386	0.725969	0.0176897
																	1387	0.725949	0.0176881
																	1388	0.72591	0.0177289
																	1389	0.725729	0.0177044
																	1390	0.725726	0.0177746
																	1391	0.725557	0.0177375
																	1392	0.72532	0.017778
																	1393	0.725454	0.0178088
																	1394	0.725187	0.0177093
																	1395	0.725313	0.017988
																	1396	0.725153	0.0179917
																	1397	0.724929	0.0179721
																	1398	0.724853	0.0179417
																	1399	0.7248	0.0179269
																	1400	0.724518	0.0180264
																	1401	0.724616	0.0179272
																	1402	0.724388	0.0178341
																	1403	0.724521	0.0180696
																	1404	0.724281	0.0180066
																	1405	0.724265	0.0180929
																	1406	0.724045	0.0181913
																	1407	0.724049	0.018218
																	1408	0.72397	0.0181951
																	1409	0.723841	0.0182538
																	1410	0.723892	0.0182405
																	1411	0.726399	0.018104
																	1412	0.723869	0.017902
																	1413	0.723531	0.0179678
																	1414	0.723347	0.0180125
																	1415	0.723363	0.0180104
																	1416	0.723079	0.0179986
																	1417	0.723005	0.0182046
																	1418	0.722918	0.0182509
																	1419	0.722892	0.0179508
																	1420	0.722717	0.0181397
																	1421	0.722544	0.0180296
																	1422	0.722493	0.0180449
																	1423	0.722408	0.0180991
																	1424	0.722454	0.0180724
																	1425	0.722282	0.0180452
																	1426	0.722248	0.0182434
																	1427	0.722107	0.0182844
																	1428	0.721994	0.0182646
																	1429	0.722014	0.0182506
																	1430	0.721766	0.0180425
																	1431	0.721455	0.0182396
																	1432	0.721734	0.0181872
																	1433	0.721473	0.0182226
																	1434	0.721507	0.0181925
																	1435	0.721424	0.0181518
																	1436	0.721339	0.0181182
																	1437	0.721139	0.0180835
																	1438	0.721086	0.0182257
																	1439	0.720982	0.0182297
																	1440	0.720875	0.0184899
																	1441	0.720996	0.0182484
																	1442	0.720612	0.0184136
																	1443	0.720632	0.0182704
																	1444	0.720388	0.0183352
																	1445	0.720386	0.0182528
																	1446	0.720257	0.0181472
																	1447	0.719975	0.0183133
																	1448	0.719874	0.0183392
																	1449	0.719814	0.0182517
																	1450	0.719703	0.018114
																	1451	0.719615	0.0184128
																	1452	0.719563	0.0183162
																	1453	0.719412	0.0183308
																	1454	0.71938	0.0183445
																	1455	0.719239	0.0183949
																	1456	0.719057	0.018338
																	1457	0.719259	0.0184818
																	1458	0.721592	0.0183647
																	1459	0.719148	0.0185401
																	1460	0.718931	0.0183695
																	1461	0.718666	0.018324
																	1462	0.718759	0.0183547
																	1463	0.718548	0.0182649
																	1464	0.718202	0.0183341
																	1465	0.718081	0.0183677
																	1466	0.718117	0.0181188
																	1467	0.717975	0.0182159
																	1468	0.717933	0.0183905
																	1469	0.717889	0.0181822
																	1470	0.717982	0.0182711
																	1471	0.717868	0.018201
																	1472	0.717671	0.0183176
																	1473	0.71749	0.0183415
																	1474	0.717485	0.0182116
																	1475	0.717299	0.0183303
																	1476	0.717045	0.0186616
																	1477	0.717071	0.0183258
																	1478	0.717069	0.0184896
																	1479	0.717228	0.0183837
																	1480	0.717089	0.0183162
																	1481	0.71692	0.0184169
																	1482	0.716735	0.0183319
																	1483	0.716659	0.0183427
																	1484	0.716466	0.0184132
																	1485	0.716512	0.0184707
																	1486	0.716464	0.0184743
																	1487	0.716332	0.0186116
																	1488	0.716265	0.0185474
																	1489	0.716229	0.0185731
																	1490	0.716005	0.0186703
																	1491	0.715839	0.0184815
																	1492	0.715711	0.0184435
																	1493	0.715626	0.0185254
																	1494	0.715894	0.0184754
																	1495	0.71549	0.0183189
																	1496	0.715448	0.0185975
																	1497	0.715403	0.0184026
																	1498	0.715041	0.0183752
																	1499	0.715028	0.0184597
																	1500	0.714963	0.0187307
																	1501	0.714721	0.0186034
																	1502	0.714671	0.0187513
																	1503	0.714776	0.0186536
																	1504	0.714462	0.0185475
																	1505	0.717187	0.0186985
																	1506	0.714582	0.0186303
																	1507	0.714612	0.0186356
																	1508	0.714375	0.018394
																	1509	0.714191	0.0185829
																	1510	0.714171	0.0184004
																	1511	0.713993	0.0184081
																	1512	0.714015	0.0184241
																	1513	0.713776	0.018419
																	1514	0.71368	0.0185703
																	1515	0.713688	0.0187238
																	1516	0.713774	0.0185455
																	1517	0.713518	0.018622
																	1518	0.713408	0.0186566
																	1519	0.71348	0.0186069
																	1520	0.713163	0.0186068
																	1521	0.713083	0.0186134
																	1522	0.712963	0.0184634
																	1523	0.712996	0.018412
																	1524	0.712793	0.0185327
																	1525	0.712706	0.0185005
																	1526	0.712622	0.0186508
																	1527	0.712491	0.0186421
																	1528	0.712396	0.0187078
																	1529	0.712127	0.0188043
																	1530	0.712253	0.0187295
																	1531	0.712046	0.0185142
																	1532	0.711946	0.0185595
																	1533	0.712009	0.0185815
																	1534	0.711787	0.0187955
																	1535	0.711717	0.0187672
																	1536	0.711605	0.0188257
																	1537	0.711536	0.0188363
																	1538	0.711509	0.0187602
																	1539	0.711533	0.0187403
																	1540	0.711258	0.0188401
																	1541	0.711255	0.019079
																	1542	0.711149	0.0188839
																	1543	0.711137	0.018812
																	1544	0.711067	0.0187199
																	1545	0.711074	0.0187424
																	1546	0.710945	0.0188259
																	1547	0.710887	0.0188594
																	1548	0.710889	0.0187074
																	1549	0.710688	0.0188612
																	1550	0.71059	0.0188571
																	1551	0.710315	0.0187005
																	1552	0.712921	0.0190156
																	1553	0.710429	0.0187982
																	1554	0.710024	0.0188779
																	1555	0.709899	0.0189237
																	1556	0.709855	0.0187421
																	1557	0.70979	0.0188764
																	1558	0.709664	0.0189408
																	1559	0.709604	0.0189426
																	1560	0.709482	0.0189343
																	1561	0.709315	0.0190527
																	1562	0.709327	0.0188923
																	1563	0.70921	0.0187097
																	1564	0.709105	0.018778
																	1565	0.709015	0.0190964
																	1566	0.708934	0.0190521
																	1567	0.708815	0.019128
																	1568	0.708612	0.0189722
																	1569	0.708842	0.0189175
																	1570	0.708698	0.0190689
																	1571	0.708327	0.0189129
																	1572	0.708188	0.0190279
																	1573	0.708276	0.0192964
																	1574	0.708045	0.0191561
																	1575	0.708011	0.0191374
																	1576	0.707816	0.0191141
																	1577	0.707731	0.0190282
																	1578	0.707963	0.0190174
																	1579	0.707824	0.0190465
																	1580	0.70763	0.0190601
																	1581	0.707597	0.0189325
																	1582	0.707376	0.0191021
																	1583	0.707314	0.0190615
																	1584	0.707342	0.0189976
																	1585	0.707098	0.0191367
																	1586	0.707197	0.0191513
																	1587	0.706872	0.0193454
																	1588	0.706792	0.0192466
																	1589	0.706774	0.0191045
																	1590	0.706679	0.0192766
																	1591	0.706575	0.0193004
																	1592	0.706498	0.0191295
																	1593	0.706398	0.0191059
																	1594	0.706269	0.0190923
																	1595	0.706168	0.019134
																	1596	0.706123	0.0191575
																	1597	0.706006	0.0190364
																	1598	0.705753	0.0190184
																	1599	0.708334	0.0192628
																	1600	0.705807	0.0192564
																	1601	0.705684	0.0191476
																	1602	0.705507	0.0191333
																	1603	0.705555	0.0192158
																	1604	0.70531	0.0192326
																	1605	0.705244	0.0192517
																	1606	0.705091	0.0193012
																	1607	0.704957	0.0191837
																	1608	0.704915	0.0191095
																	1609	0.704853	0.0192871
																	1610	0.704639	0.0192505
																	1611	0.704604	0.0194548
																	1612	0.704612	0.0193973
																	1613	0.704472	0.0193046
																	1614	0.704454	0.0192758
																	1615	0.704339	0.0193964
																	1616	0.70414	0.0192976
																	1617	0.704254	0.019395
																	1618	0.70397	0.0194497
																	1619	0.703862	0.0193571
																	1620	0.703869	0.0195578
																	1621	0.703701	0.0194281
																	1622	0.703463	0.0193772
																	1623	0.703514	0.0194032
																	1624	0.703385	0.0192871
																	1625	0.703329	0.019323
																	1626	0.703242	0.0193541
																	1627	0.70295	0.0194787
																	1628	0.703161	0.0194585
																	1629	0.702914	0.0194804
																	1630	0.702807	0.0194567
																	1631	0.702828	0.0196081
																	1632	0.70269	0.0195955
																	1633	0.702544	0.0195745
																	1634	0.702499	0.0196602
																	1635	0.702204	0.0195262
																	1636	0.702224	0.0194834
																	1637	0.702155	0.0195569
																	1638	0.702052	0.0196116
																	1639	0.702139	0.0195335
																	1640	0.702068	0.019438
																	1641	0.701878	0.0197261
																	1642	0.701869	0.0196386
																	1643	0.701772	0.0195735
																	1644	0.701525	0.0195136
																	1645	0.701441	0.0195144
																	1646	0.703807	0.0195631
																	1647	0.701325	0.0195939
																	1648	0.701072	0.0195682
																	1649	0.700793	0.0195977
																	1650	0.701021	0.019493
																	1651	0.700886	0.0194073
																	1652	0.700727	0.0193424
																	1653	0.700648	0.0194342
																	1654	0.700456	0.0195451
																	1655	0.700551	0.0192989
																	1656	0.700443	0.019619
																	1657	0.700392	0.0196284
																	1658	0.700022	0.0195566
																	1659	0.700024	0.0197041
																	1660	0.699674	0.01977
																	1661	0.699806	0.0197164
																	1662	0.69983	0.0198744
																	1663	0.699712	0.0198662
																	1664	0.699617	0.0195379
																	1665	0.699464	0.0195909
																	1666	0.699359	0.0194987
																	1667	0.699463	0.0196906
																	1668	0.699618	0.0196907
																	1669	0.699293	0.0195497
																	1670	0.699378	0.0196523
																	1671	0.699256	0.0196756
																	1672	0.698935	0.0196276
																	1673	0.69871	0.0194549
																	1674	0.698729	0.0195837
																	1675	0.698419	0.0197198
																	1676	0.698402	0.0196918
																	1677	0.698388	0.0198175
																	1678	0.69818	0.0198137
																	1679	0.69837	0.0196971
																	1680	0.698096	0.0198514
																	1681	0.698041	0.0196018
																	1682	0.697994	0.0196749
																	1683	0.697942	0.0196626
																	1684	0.697884	0.0197446
																	1685	0.69783	0.0195953
																	1686	0.697596	0.0197673
																	1687	0.697659	0.0196307
																	1688	0.697585	0.0195993
																	1689	0.697385	0.0197217
																	1690	0.697418	0.0195828
																	1691	0.697113	0.0197671
																	1692	0.697046	0.0197229
																	1693	0.699576	0.0198488
																	1694	0.69685	0.0196323
																	1695	0.696871	0.0195736
																	1696	0.696579	0.0195594
																	1697	0.696532	0.0195581
																	1698	0.696552	0.0195886
																	1699	0.696393	0.019951
																	1700	0.696374	0.0196043
																	1701	0.696193	0.0196689
																	1702	0.696046	0.019727
																	1703	0.69586	0.0196453
																	1704	0.695918	0.0198846
																	1705	0.695692	0.0198234
																	1706	0.695709	0.0196432
																	1707	0.695451	0.0197867
																	1708	0.69521	0.0198534
																	1709	0.695386	0.019774
																	1710	0.695332	0.0199779
																	1711	0.69526	0.0199375
																	1712	0.695217	0.0198502
																	1713	0.695111	0.0198194
																	1714	0.695141	0.0198012
																	1715	0.695006	0.0197255
																	1716	0.6947	0.0198731
																	1717	0.694864	0.0198707
																	1718	0.694995	0.0198469
																	1719	0.694667	0.0200371
																	1720	0.694824	0.0197627
																	1721	0.694471	0.0197811
																	1722	0.694416	0.0200141
																	1723	0.694304	0.0200316
																	1724	0.694211	0.0198905
																	1725	0.694165	0.020127
																	1726	0.69412	0.019722
																	1727	0.694083	0.0199895
																	1728	0.69397	0.0200196
																	1729	0.693823	0.0198278
																	1730	0.693516	0.0197823
																	1731	0.69356	0.0199927
																	1732	0.693608	0.019864
																	1733	0.693411	0.0199569
																	1734	0.693291	0.0200065
																	1735	0.69324	0.0200644
																	1736	0.693088	0.0201032
																	1737	0.69296	0.0198791
																	1738	0.692899	0.0199393
																	1739	0.69271	0.0201243
																	1740	0.69541	0.0200055
																	1741	0.693084	0.0200738
																	1742	0.692613	0.020052
																	1743	0.692376	0.0200337
																	1744	0.692416	0.0202842
																	1745	0.692153	0.0200067
																	1746	0.692165	0.0200292
																	1747	0.691997	0.0201994
																	1748	0.691965	0.0201136
																	1749	0.691973	0.0202349
																	1750	0.691832	0.0200915
																	1751	0.691705	0.0202591
																	1752	0.691402	0.0202646
																	1753	0.691671	0.0203649
																	1754	0.691311	0.0200284
																	1755	0.691391	0.0202376
																	1756	0.691225	0.019952
																	1757	0.691144	0.0201084
																	1758	0.69109	0.0202163
																	1759	0.690992	0.0202863
																	1760	0.690726	0.0201052
																	1761	0.690682	0.0204374
																	1762	0.690732	0.0203068
																	1763	0.690534	0.0202467
																	1764	0.690589	0.0201101
																	1765	0.690389	0.0200819
																	1766	0.690265	0.0201417
																	1767	0.690315	0.0204123
																	1768	0.690126	0.0201773
																	1769	0.690096	0.0202111
																	1770	0.69001	0.0203296
																	1771	0.689976	0.0202825
																	1772	0.689825	0.0203143
																	1773	0.68974	0.0205189
																	1774	0.689537	0.0202267
																	1775	0.689565	0.0206707
																	1776	0.68937	0.0204653
																	1777	0.68933	0.0204086
																	1778	0.689122	0.0205086
																	1779	0.689086	0.0202241
																	1780	0.688956	0.0203882
																	1781	0.688988	0.0202338
																	1782	0.688934	0.0201588
																	1783	0.688984	0.020091
																	1784	0.688646	0.0204691
																	1785	0.688522	0.0202774
																	1786	0.688629	0.0202713
																	1787	0.691028	0.0203963
																	1788	0.688511	0.0204299
																	1789	0.688336	0.0204523
																	1790	0.688076	0.0201259
																	1791	0.687995	0.0203891
																	1792	0.687945	0.0202687
																	1793	0.687966	0.020328
																	1794	0.687887	0.0203179
																	1795	0.687596	0.020143
																	1796	0.687475	0.0203755
																	1797	0.68739	0.0204569
																	1798	0.687326	0.0204484
																	1799	0.687082	0.0203818
																	1800	0.686979	0.0205437
																	1801	0.686877	0.0204805
																	1802	0.686722	0.0205138
																	1803	0.686786	0.0205611
																	1804	0.686583	0.0204121
																	1805	0.68676	0.0204172
																	1806	0.686686	0.0202614
																	1807	0.68633	0.0203588
																	1808	0.686308	0.020481
																	1809	0.686319	0.02049
																	1810	0.686014	0.0204462
																	1811	0.686128	0.0206556
																	1812	0.686046	0.0204685
																	1813	0.685847	0.0204288
																	1814	0.685816	0.0206982
																	1815	0.685629	0.0206161
																	1816	0.685592	0.0205389
																	1817	0.685738	0.0205216
																	1818	0.685524	0.0203709
																	1819	0.685432	0.0205253
																	1820	0.685367	0.0204273
																	1821	0.685129	0.0203379
																	1822	0.684937	0.0203885
																	1823	0.685064	0.020435
																	1824	0.684696	0.0203653
																	1825	0.684631	0.0204604
																	1826	0.684803	0.0204797
																	1827	0.684625	0.0202943
																	1828	0.684633	0.020501
																	1829	0.684496	0.0203247
																	1830	0.684338	0.0204722
																	1831	0.684282	0.0203391
																	1832	0.684332	0.0202558
																	1833	0.684063	0.0204138
																	1834	0.686754	0.0204516
																	1835	0.684168	0.0204402
																	1836	0.683861	0.0205071
																	1837	0.683423	0.0202037
																	1838	0.683462	0.020331
																	1839	0.68336	0.0202297
																	1840	0.683251	0.0200886
																	1841	0.68329	0.0203389
																	1842	0.683387	0.020533
																	1843	0.683131	0.020415
																	1844	0.683084	0.0206421
																	1845	0.683	0.0205981
																	1846	0.682715	0.0204243
																	1847	0.682742	0.0205277
																	1848	0.682683	0.0201951
																	1849	0.682486	0.0201074
																	1850	0.682442	0.0205647
																	1851	0.68233	0.0203903
																	1852	0.682402	0.0203982
																	1853	0.682346	0.0206048
																	1854	0.682082	0.0201984
																	1855	0.681936	0.0204678
																	1856	0.682006	0.0206402
																	1857	0.682051	0.0204989
																	1858	0.681713	0.0203046
																	1859	0.681743	0.0204747
																	1860	0.681572	0.0205371
																	1861	0.68163	0.0207661
																	1862	0.681384	0.0206363
																	1863	0.681215	0.0204057
																	1864	0.681213	0.0206911
																	1865	0.681181	0.0205119
																	1866	0.681009	0.0205889
																	1867	0.680909	0.0206073
																	1868	0.681027	0.0204668
																	1869	0.680829	0.0205934
																	1870	0.680706	0.0207322
																	1871	0.680544	0.0206304
																	1872	0.680431	0.0204128
																	1873	0.680448	0.0204469
																	1874	0.68034	0.0203929
																	1875	0.680394	0.0205679
																	1876	0.680303	0.0206185
																	1877	0.680092	0.0207987
																	1878	0.679937	0.0207462
																	1879	0.679871	0.0207313
																	1880	0.679924	0.0204756
																	1881	0.682457	0.0205684
																	1882	0.679865	0.0205919
																	1883	0.679556	0.0205655
																	1884	0.679561	0.020674
																	1885	0.679403	0.0205348
																	1886	0.679503	0.0205181
																	1887	0.679286	0.0206937
																	1888	0.679202	0.0205638
																	1889	0.67886	0.0206106
																	1890	0.678901	0.0205037
																	1891	0.678761	0.0207719
																	1892	0.678881	0.0207024
																	1893	0.678843	0.0207966
																	1894	0.6787	0.0208239
																	1895	0.678616	0.0209047
																	1896	0.678468	0.0207789
																	1897	0.678419	0.020829
																	1898	0.678427	0.0209405
																	1899	0.67842	0.0207722
																	1900	0.678296	0.0207564
																	1901	0.678187	0.0207083
																	1902	0.678162	0.0207774
																	1903	0.677942	0.0207865
																	1904	0.677916	0.0207258
																	1905	0.677943	0.020704
																	1906	0.677767	0.0210887
																	1907	0.677679	0.0208402
																	1908	0.677654	0.0208233
																	1909	0.677489	0.020705
																	1910	0.677443	0.0207933
																	1911	0.677369	0.0208311
																	1912	0.677404	0.0209974
																	1913	0.677327	0.0207027
																	1914	0.677119	0.0206774
																	1915	0.67701	0.0210202
																	1916	0.677072	0.0208421
																	1917	0.676949	0.0208178
																	1918	0.676861	0.0209767
																	1919	0.676847	0.0207785
																	1920	0.676774	0.0207821
																	1921	0.676738	0.0207765
																	1922	0.67647	0.0206597
																	1923	0.676366	0.0207276
																	1924	0.67629	0.0206705
																	1925	0.676216	0.0207123
																	1926	0.676155	0.0208536
																	1927	0.67605	0.0208997
																	1928	0.678527	0.0210722
																	1929	0.676056	0.0209904
																	1930	0.67579	0.0208001
																	1931	0.675655	0.0209283
																	1932	0.675503	0.0207896
																	1933	0.675367	0.0209256
																	1934	0.675266	0.0208658
																	1935	0.675333	0.0208488
																	1936	0.675314	0.0210075
																	1937	0.67514	0.020895
																	1938	0.67502	0.0210742
																	1939	0.674918	0.0209812
																	1940	0.674873	0.0208921
																	1941	0.674773	0.0208252
																	1942	0.674689	0.0208617
																	1943	0.674569	0.0207567
																	1944	0.674459	0.0209156
																	1945	0.674366	0.0209798
																	1946	0.674306	0.0208065
																	1947	0.674176	0.0208746
																	1948	0.674151	0.0208209
																	1949	0.674123	0.0208374
																	1950	0.673856	0.020804
																	1951	0.673872	0.0208382
																	1952	0.67379	0.0206688
																	1953	0.673556	0.0207228
																	1954	0.673264	0.020898
																	1955	0.673393	0.0209964
																	1956	0.673132	0.0209186
																	1957	0.67327	0.020717
																	1958	0.673257	0.0207045
																	1959	0.672992	0.0206752
																	1960	0.672883	0.0208781
																	1961	0.672617	0.0208666
																	1962	0.672668	0.0209034
																	1963	0.672698	0.0208349
																	1964	0.67267	0.0208153
																	1965	0.672555	0.0207978
																	1966	0.672364	0.0210369
																	1967	0.671981	0.0209543
																	1968	0.671911	0.021006
																	1969	0.671964	0.0208439
																	1970	0.671926	0.0209469
																	1971	0.671955	0.0211429
																	1972	0.67198	0.0208919
																	1973	0.671856	0.0208377
																	1974	0.671721	0.0209792
																	1975	0.674326	0.0212146
																	1976	0.67185	0.0213446
																	1977	0.671496	0.0213239
																	1978	0.671473	0.021183
																	1979	0.67117	0.0210705
																	1980	0.671154	0.0209455
																	1981	0.670852	0.0210437
																	1982	0.670903	0.0209478
																	1983	0.670949	0.021125
																	1984	0.670949	0.0210296
																	1985	0.670889	0.0209827
																	1986	0.670939	0.021236
																	1987	0.6707	0.0212399
																	1988	0.670466	0.0211107
																	1989	0.670505	0.0211338
																	1990	0.670474	0.0212276
																	1991	0.67038	0.0212996
																	1992	0.67037	0.0212603
																	1993	0.670368	0.0213131
																	1994	0.670156	0.021318
																	1995	0.670155	0.0214824
																	1996	0.670284	0.0213807
																	1997	0.670033	0.0212585
[truncated: 3 more rows]

## Sheet: Figure_1b
x	y			err
	0.01 kW/cm2	0.143 kW/cm2	0.455 kW/cm2	0.01 kW/cm2	0.143 kW/cm2	0.455 kW/cm2
1	1	1	1	0	0	0
2	0.579307	0.816414	0.841993	0.0180702	0.00242612	0.0190102
3	0.498638	0.7958	0.825175	0.0203423	0.00199632	0.0213396
4	0.475489	0.789483	0.820936	0.0209363	0.0029204	0.0223643
5	0.466902	0.788221	0.818891	0.0203558	0.00197088	0.0222151
6	0.461113	0.786279	0.817998	0.019288	0.00163933	0.0223914
7	0.458047	0.785057	0.816008	0.0201104	0.00181246	0.0219909
8	0.456482	0.783576	0.815255	0.0199861	0.0017363	0.021677
9	0.455442	0.782925	0.814294	0.0197307	0.00179782	0.0223551
10	0.454267	0.782393	0.813165	0.0194535	0.00225577	0.0217597
11	0.453936	0.781512	0.812268	0.0198964	0.00171607	0.0221105
12	0.454121	0.780715	0.810932	0.0195657	0.00121115	0.0225627
13	0.453691	0.780801	0.810544	0.0197544	0.00132736	0.0218751
14	0.453512	0.780272	0.810116	0.0197988	0.00186954	0.0227138
15	0.453083	0.780173	0.810384	0.019114	0.00147164	0.0228295
16	0.452922	0.779722	0.809739	0.018731	0.00153688	0.0225547
17	0.452421	0.779672	0.809608	0.0182174	0.00153554	0.0230086
18	0.451426	0.779887	0.809376	0.0194625	0.00125954	0.0231232
19	0.451748	0.77882	0.808987	0.0193699	0.00157671	0.0227735
20	0.450846	0.778749	0.808416	0.0198169	0.00127886	0.0222521
21	0.451441	0.77763	0.807517	0.0195145	0.00184658	0.0227621
22	0.450407	0.777209	0.80764	0.0202117	0.00155778	0.0228444
23	0.450617	0.777658	0.807456	0.0193919	0.00131363	0.0230034
24	0.450018	0.776829	0.807559	0.0200657	0.00172663	0.0225267
25	0.450103	0.777789	0.80707	0.0199178	0.00144573	0.0224401
26	0.450405	0.77692	0.806466	0.0193308	0.00155385	0.0228373
27	0.449573	0.776623	0.806915	0.0196983	0.00170309	0.0219568
28	0.45004	0.776938	0.80627	0.0191873	0.00172991	0.0226215
29	0.449482	0.777091	0.805831	0.0194209	0.00169791	0.0235763
30	0.449326	0.776498	0.805873	0.0198884	0.00213991	0.0230713
31	0.449827	0.776417	0.804696	0.0194531	0.000923124	0.0229827
32	0.449702	0.776177	0.80441	0.0194993	0.0014904	0.023682
33	0.449276	0.776115	0.805242	0.0199301	0.00141044	0.0228646
34	0.44891	0.776727	0.804498	0.0203781	0.002031	0.0237002
35	0.449138	0.775788	0.804354	0.0188034	0.00103194	0.0236535
36	0.448918	0.776077	0.804045	0.0195846	0.00133575	0.0237672
37	0.448866	0.776109	0.803532	0.0191615	0.00127601	0.0234227
38	0.449165	0.77591	0.803481	0.0195436	0.00127253	0.0242019
39	0.449231	0.774927	0.803877	0.0193871	0.00160273	0.024264
40	0.449168	0.776452	0.803559	0.019554	0.0013908	0.0235319
41	0.4501	0.77614	0.80337	0.0185302	0.0020531	0.0240894
42	0.44972	0.776268	0.803962	0.0193501	0.00155954	0.024029
43	0.449488	0.775614	0.803522	0.0203916	0.00196111	0.0243521
44	0.44924	0.77575	0.803669	0.0198723	0.0017257	0.023108
45	0.44987	0.776597	0.803233	0.0194608	0.00113993	0.0230468
46	0.449835	0.77649	0.803178	0.0194737	0.00126384	0.0239831
47	0.449611	0.776495	0.803655	0.019885	0.00115253	0.0238619
48	0.453134	0.777438	0.803466	0.0190877	0.00217551	0.0233364
49	0.448692	0.775181	0.801757	0.0193552	0.00219355	0.0225956
50	0.448453	0.774667	0.801495	0.0191166	0.0014299	0.023147
51	0.448616	0.774035	0.800454	0.0194057	0.00180892	0.0237172
52	0.44823	0.774302	0.800998	0.0190925	0.00130459	0.0231926
53	0.449458	0.775373	0.800639	0.0186006	0.00152786	0.0226915
54	0.449358	0.775645	0.801779	0.0191478	0.00113783	0.0234455
55	0.449066	0.775787	0.801345	0.0189273	0.00198588	0.0230688
56	0.4495	0.776135	0.800862	0.017937	0.00150951	0.0237245
57	0.449376	0.776362	0.80078	0.0182021	0.00112574	0.0244496
58	0.448941	0.775187	0.801501	0.0192646	0.00161908	0.0237496
59	0.448676	0.775341	0.800793	0.0188005	0.00210025	0.0241464
60	0.448497	0.775169	0.799545	0.0182671	0.00136405	0.0242629
61	0.448757	0.774508	0.799569	0.0183183	0.00124103	0.0236643
62	0.44865	0.773978	0.799398	0.01915	0.00107037	0.0238107
63	0.448126	0.773913	0.799911	0.0192891	0.00185212	0.0238306
64	0.448065	0.774286	0.798973	0.01904	0.00218173	0.0233941
65	0.448236	0.774521	0.798477	0.0181994	0.00136384	0.023204
66	0.448561	0.773603	0.798208	0.0181963	0.00159344	0.0239131
67	0.448642	0.773349	0.797637	0.0182619	0.00144774	0.0235128
68	0.448178	0.773221	0.797641	0.0192072	0.00187545	0.0237645
69	0.448357	0.773715	0.797361	0.019519	0.00191784	0.0243067
70	0.447335	0.773247	0.796575	0.0198105	0.00153342	0.0244762
71	0.447932	0.772736	0.79619	0.0194383	0.000822752	0.0240725
72	0.447924	0.772752	0.795995	0.0185315	0.00135558	0.0247247
73	0.448203	0.772535	0.7959	0.0193861	0.00105864	0.0240973
74	0.448444	0.772269	0.795938	0.0192553	0.000949953	0.0240311
75	0.447902	0.772259	0.795231	0.0189822	0.00135262	0.0246549
76	0.447728	0.772647	0.795335	0.0189056	0.00110753	0.0245567
77	0.447937	0.772649	0.794809	0.0189436	0.00137303	0.0254113
78	0.447617	0.77218	0.795053	0.0188337	0.00136362	0.0250799
79	0.447404	0.772513	0.794717	0.0187907	0.00148592	0.0245771
80	0.44752	0.771969	0.794342	0.018985	0.00102943	0.0244077
81	0.447359	0.771717	0.794231	0.0192022	0.00110435	0.0251817
82	0.448022	0.771482	0.794244	0.0187576	0.000906993	0.0251617
83	0.447595	0.771608	0.793995	0.0189588	0.0019579	0.02439
84	0.447759	0.771902	0.794226	0.0191905	0.00163681	0.0248751
85	0.447292	0.771882	0.793257	0.0185992	0.001048	0.0253223
86	0.446985	0.771995	0.793257	0.0191459	0.00115293	0.0257295
87	0.446829	0.771724	0.793075	0.0188528	0.00142993	0.0250207
88	0.447014	0.77109	0.792895	0.0183347	0.000566801	0.0247742
89	0.447334	0.771309	0.793114	0.0186804	0.00141024	0.0246129
90	0.44655	0.771022	0.792985	0.0190567	0.00147808	0.0249635
91	0.446375	0.770879	0.792672	0.0190508	0.00140135	0.0256674
92	0.447054	0.770588	0.792176	0.0185434	0.00105857	0.0255177
93	0.44648	0.770551	0.792255	0.0189072	0.00100623	0.0241522
94	0.44777	0.770674	0.792002	0.0185897	0.00136302	0.0250416
95	0.452881	0.775337	0.796369	0.0187303	0.000816079	0.0253951
96	0.446845	0.772441	0.792934	0.01838	0.000611121	0.0256024
97	0.446816	0.771491	0.79229	0.018149	0.000376272	0.0242923
98	0.446605	0.770763	0.791652	0.0186073	0.00105761	0.0251059
99	0.446745	0.770791	0.791801	0.0183204	0.000438816	0.0249604
100	0.447378	0.770151	0.790496	0.0185941	0.00123639	0.0251613
101	0.446985	0.770449	0.790259	0.0189769	0.000866536	0.0253323
102	0.446613	0.770179	0.790924	0.0188048	0.000439248	0.0260249
103	0.446732	0.770177	0.790585	0.0191428	0.00131223	0.025629
104	0.446591	0.769902	0.789885	0.0189277	0.000717805	0.0254568
105	0.446895	0.770711	0.789897	0.0190364	0.00104375	0.0257886
106	0.446544	0.770635	0.789639	0.018692	0.000929547	0.0254917
107	0.446731	0.770184	0.789922	0.0191847	0.00116001	0.0248137
108	0.446793	0.769824	0.78952	0.0190589	0.000970266	0.0251889
109	0.446607	0.769674	0.788881	0.0185688	0.00106304	0.0255365
110	0.446632	0.769679	0.78857	0.0189911	0.000859571	0.0261894
111	0.446694	0.769237	0.787797	0.019183	0.000964884	0.0263772
112	0.446951	0.769698	0.788322	0.0194203	0.000887544	0.0262772
113	0.447199	0.769561	0.787775	0.0190324	0.000535999	0.0264648
114	0.446589	0.768932	0.78775	0.0193522	0.00108276	0.0259731
115	0.446165	0.769088	0.7875	0.018564	0.000481225	0.0265616
116	0.4464	0.769083	0.787271	0.0191795	0.000335265	0.0259524
117	0.446786	0.768695	0.787012	0.0192338	0.00108647	0.0256548
118	0.446782	0.768557	0.787098	0.0191444	0.000978697	0.0256654
119	0.446073	0.768748	0.78665	0.0191361	0.000847408	0.0254122
120	0.446338	0.768149	0.78536	0.0194314	0.00125881	0.0260241
121	0.446691	0.76792	0.785785	0.0183354	0.00131185	0.0262149
122	0.446705	0.767987	0.786253	0.0186163	0.0010804	0.025893
123	0.446319	0.768303	0.785589	0.0189479	0.00107202	0.0258494
124	0.446156	0.767552	0.785107	0.0185066	0.00121279	0.0269044
125	0.446042	0.767576	0.785206	0.0189568	0.000898518	0.0258885
126	0.446352	0.767891	0.784559	0.0185955	0.0010571	0.0259797
127	0.446391	0.76816	0.784383	0.0186191	0.000755445	0.0270474
128	0.44621	0.768127	0.784063	0.0186845	0.000673275	0.0269371
129	0.445967	0.767975	0.783752	0.0189466	0.00158136	0.0265065
130	0.446274	0.767965	0.78345	0.0183269	0.00128512	0.026887
131	0.446239	0.767854	0.783135	0.0189135	0.001438	0.0265506
132	0.44584	0.767266	0.78261	0.0186376	0.00155206	0.0266246
133	0.445844	0.767019	0.782744	0.0185877	0.00234358	0.0258741
134	0.446312	0.767244	0.782661	0.0188655	0.00119041	0.0261312
135	0.446113	0.76676	0.782847	0.0189744	0.00216558	0.0265008
136	0.446144	0.766574	0.782173	0.0180164	0.00125922	0.0262819
137	0.446367	0.766668	0.78236	0.0185703	0.0011883	0.027093
138	0.44612	0.766838	0.78151	0.0186861	0.00120625	0.026325
139	0.446185	0.766257	0.78115	0.0184167	0.00162551	0.0271228
140	0.445974	0.766855	0.781245	0.0184419	0.000488873	0.025816
141	0.446191	0.766213	0.780607	0.0187381	0.000920639	0.0268567
142	0.451105	0.770365	0.783694	0.0190409	0.0014739	0.0266716
143	0.445393	0.766656	0.781034	0.0191344	0.00116757	0.0262281
144	0.446025	0.766733	0.781024	0.019169	0.000529863	0.0264679
145	0.445925	0.766594	0.780508	0.0181251	0.00118793	0.0279885
146	0.445598	0.76739	0.780532	0.0189387	0.00110885	0.0273985
147	0.445835	0.766874	0.77957	0.0187309	0.00203282	0.0265209
148	0.44557	0.766821	0.779518	0.0186609	0.00144434	0.0267755
149	0.446283	0.766496	0.780546	0.0188047	0.000813214	0.0275824
150	0.44592	0.766446	0.779824	0.0191661	0.0015173	0.0273404
151	0.445853	0.766464	0.778996	0.0189359	0.00152351	0.0274966
152	0.44574	0.765529	0.778897	0.0191895	0.00124637	0.0272465
153	0.446095	0.765657	0.779287	0.0196315	0.00122216	0.0267389
154	0.445946	0.765577	0.779072	0.0194931	0.00100522	0.0272261
155	0.44564	0.76542	0.778731	0.0188257	0.00088527	0.0278527
156	0.445614	0.765424	0.778276	0.0193379	0.000984622	0.0276371
157	0.445714	0.765179	0.778115	0.0185338	0.00121754	0.0267723
158	0.445185	0.764976	0.777496	0.0183082	0.00126144	0.0265024
159	0.445189	0.765178	0.777006	0.0190889	0.0018064	0.0267307
160	0.445701	0.764483	0.77718	0.0187075	0.0015822	0.0269328
161	0.445017	0.764698	0.776924	0.0186392	0.00121062	0.0267183
162	0.444933	0.76433	0.776889	0.018452	0.0015977	0.0266036
163	0.445546	0.764259	0.776306	0.0185974	0.0012943	0.0273341
164	0.445291	0.763697	0.777058	0.0185644	0.00110926	0.0273884
165	0.445458	0.764202	0.77647	0.0189431	0.000883955	0.027267
166	0.445527	0.763445	0.776107	0.0186079	1.72979e-05	0.0275405
167	0.445368	0.763693	0.775908	0.0189435	0.000269051	0.0272057
168	0.445198	0.763906	0.775639	0.0185034	0.000716653	0.0266909
169	0.444521	0.763651	0.775073	0.0187669	0.000651294	0.0270056
170	0.44483	0.763686	0.774734	0.0180606	0.000565103	0.0269922
171	0.444377	0.763125	0.774071	0.019228	0.00032688	0.027488
172	0.445164	0.763377	0.774158	0.0191373	0.00102779	0.0280041
173	0.444777	0.762974	0.774172	0.0188974	0.00187209	0.0274877
174	0.445162	0.76293	0.773676	0.0194729	0.00106171	0.0272236
175	0.445035	0.7625	0.773456	0.0192495	0.00107388	0.0272314
176	0.44469	0.762415	0.773099	0.0184822	0.00199572	0.0279879
177	0.444565	0.762256	0.77422	0.0183225	0.00119257	0.0273238
178	0.445394	0.762692	0.772963	0.018338	0.000611224	0.0270549
179	0.445032	0.76221	0.77331	0.0182355	0.00126594	0.0282318
180	0.445435	0.762247	0.772318	0.0184113	0.000499587	0.0277297
181	0.444816	0.762385	0.772971	0.0181205	0.000342323	0.0273193
182	0.445195	0.761889	0.77227	0.0188663	0.000739728	0.0273808
183	0.444978	0.762146	0.772242	0.0190815	0.000392949	0.0273153
184	0.444474	0.762205	0.771767	0.0190379	0.000537981	0.0273595
185	0.444492	0.762422	0.771534	0.0186327	0.00103755	0.0281348
186	0.444741	0.762086	0.771083	0.0185759	0.000930159	0.0281475
187	0.444723	0.761983	0.770494	0.0180444	0.000135875	0.0273394
188	0.444664	0.762395	0.770532	0.0176125	0.00131966	0.0277216
189	0.449536	0.765045	0.773454	0.0178263	0.00229074	0.0271167
190	0.444815	0.763176	0.771314	0.0177711	0.00109713	0.0281688
191	0.444812	0.76307	0.771645	0.0185602	0.000191221	0.0281834
192	0.444146	0.762605	0.771173	0.01896	0.0013571	0.0275058
193	0.444812	0.762575	0.770984	0.0188629	0.000789028	0.0286739
194	0.444717	0.762414	0.770362	0.0182728	0.00126046	0.0282837
195	0.444367	0.761924	0.770003	0.0183974	0.00100954	0.0286579
196	0.444429	0.761544	0.769626	0.0181976	0.000279678	0.0282817
197	0.444417	0.761614	0.769737	0.0186398	0.000901386	0.0281824
198	0.444388	0.761711	0.76897	0.0186331	0.00129095	0.0280462
199	0.444291	0.76178	0.76834	0.0179586	0.0017709	0.0279858
200	0.4441	0.761338	0.768558	0.0181312	0.00133608	0.0286399
201	0.443971	0.760497	0.768475	0.0179233	0.0010434	0.0281966
202	0.444169	0.76074	0.767518	0.018569	0.000435836	0.0282921
203	0.444609	0.76076	0.768358	0.017999	0.000269665	0.0288271
204	0.443458	0.760508	0.767854	0.0183884	0.000607733	0.0281865
205	0.443845	0.76051	0.767629	0.0188026	0.000979598	0.0282228
206	0.443779	0.760731	0.767192	0.0181083	0.00103494	0.028664
207	0.443816	0.760458	0.767018	0.0189446	0.000189751	0.0281833
208	0.444122	0.760096	0.767292	0.0187065	0.000988296	0.0282516
209	0.443839	0.760102	0.766593	0.0187667	0.00121069	0.0283599
210	0.444069	0.760364	0.766639	0.0187604	0.00113132	0.0282087
211	0.444227	0.760027	0.766137	0.0183149	0.00103387	0.0289343
212	0.444239	0.759963	0.765698	0.018407	0.000677367	0.0282522
213	0.443535	0.759586	0.766202	0.018003	0.00137768	0.0283295
214	0.444135	0.759617	0.766097	0.0179502	0.00105573	0.0282207
215	0.443638	0.759498	0.765823	0.0189079	0.000665357	0.0278323
216	0.443949	0.75912	0.765501	0.0190879	0.000704571	0.0283153
217	0.443972	0.759535	0.76518	0.0184789	0.00108632	0.0278711
218	0.443006	0.759089	0.765441	0.0185999	0.00133813	0.0283419
219	0.443866	0.758412	0.764372	0.0179634	0.000293263	0.0287544
220	0.443949	0.758784	0.764112	0.0183444	0.000725909	0.0290125
221	0.443918	0.759058	0.763374	0.0180634	0.00150008	0.0289499
222	0.44331	0.758476	0.764055	0.0184692	0.000874938	0.0287037
223	0.443967	0.758788	0.763318	0.0186042	0.000746066	0.0289212
224	0.443985	0.758399	0.763394	0.0182698	0.00103267	0.0277642
225	0.44406	0.758602	0.763346	0.0180581	0.000437518	0.0288752
226	0.443974	0.757906	0.762955	0.0189205	0.000347955	0.0285361
227	0.443887	0.75813	0.762603	0.01883	0.000813446	0.0288562
228	0.443783	0.757535	0.762036	0.018049	0.00132411	0.0283589
229	0.44394	0.758162	0.762063	0.0184475	0.0012269	0.0290337
230	0.444046	0.757947	0.761372	0.0180433	0.00144248	0.0286903
231	0.44386	0.757847	0.761649	0.0177508	0.000585717	0.0289926
232	0.44333	0.757917	0.761083	0.017655	0.000908542	0.0288231
233	0.443907	0.757412	0.760674	0.0182164	0.00147739	0.0293491
234	0.443873	0.757705	0.760763	0.018316	0.000973592	0.0290545
235	0.443326	0.757764	0.76083	0.0180462	0.00166239	0.0291688
236	0.448393	0.760903	0.763047	0.0181066	0.00170309	0.0299541
237	0.443302	0.75913	0.761643	0.0179783	0.00110356	0.0300175
238	0.443662	0.759323	0.761373	0.0178696	0.00104121	0.0294805
239	0.443013	0.757791	0.761631	0.0191589	0.000945814	0.0295784
240	0.443643	0.758261	0.760877	0.0178651	0.000384592	0.0292758
241	0.443733	0.757253	0.760228	0.0190751	0.00142925	0.0290201
242	0.44373	0.75781	0.760221	0.0183638	0.000840714	0.0293348
243	0.443022	0.75741	0.759075	0.01811	0.00135506	0.0292656
244	0.44319	0.757459	0.759197	0.0184209	0.000654489	0.0301614
245	0.442687	0.757046	0.758233	0.0192358	0.000842837	0.0293723
246	0.443004	0.75683	0.758747	0.0183968	0.00102188	0.0297043
247	0.44284	0.756935	0.758155	0.0188322	0.000844252	0.029558
248	0.443241	0.757054	0.758064	0.0189987	0.000753437	0.029367
249	0.443233	0.75642	0.757841	0.0186739	0.000724308	0.0293397
250	0.443307	0.756992	0.757939	0.0186734	0.000804617	0.0302019
251	0.442825	0.75639	0.757674	0.0188518	0.00110378	0.0294284
252	0.443141	0.756391	0.757634	0.0187133	0.00101585	0.0297379
253	0.442866	0.756111	0.757065	0.0189914	0.00100301	0.0291721
254	0.442887	0.756404	0.756387	0.0182815	0.000814813	0.0293336
255	0.442957	0.756135	0.756115	0.0180592	0.00104238	0.0295938
256	0.442941	0.7559	0.756396	0.0185359	0.00108526	0.0293559
257	0.443026	0.755937	0.755672	0.0178779	0.00149189	0.0295606
258	0.442915	0.755476	0.756172	0.018543	0.00108171	0.0298128
259	0.442664	0.755384	0.755574	0.0185933	0.000958353	0.029328
260	0.442742	0.756013	0.75517	0.0186726	0.000790823	0.0287866
261	0.442825	0.755227	0.755037	0.0185979	0.000346076	0.0287737
262	0.44276	0.755177	0.75488	0.0183641	0.00102019	0.0286089
263	0.442654	0.755531	0.755435	0.017913	0.00117398	0.0288084
264	0.442671	0.755579	0.754821	0.0182523	0.000533806	0.030004
265	0.442895	0.755563	0.754769	0.0184124	0.00109548	0.0297978
266	0.442412	0.75557	0.754887	0.0187924	0.000835672	0.029426
267	0.442435	0.755192	0.754521	0.0183584	0.000324836	0.0287039
268	0.442892	0.754574	0.754221	0.0187971	0.000618962	0.0292607
269	0.443129	0.755123	0.753411	0.0175215	0.000730376	0.0291502
270	0.442945	0.755056	0.75328	0.0181428	0.000735352	0.0289125
271	0.442621	0.754375	0.752828	0.0180265	0.000302791	0.0301923
272	0.442728	0.754374	0.752945	0.0188084	0.000225125	0.0291045
273	0.442557	0.754621	0.752697	0.0188534	0.00085251	0.0295618
274	0.4428	0.753915	0.752638	0.0184762	0.000676845	0.0295651
275	0.442744	0.753522	0.751808	0.0182392	0.000955306	0.0310332
276	0.442549	0.754001	0.752023	0.0178794	0.00102227	0.0297048
277	0.442449	0.753836	0.751662	0.0179653	0.00110927	0.0307133
278	0.442535	0.753779	0.751207	0.0178935	0.0013433	0.0304741
279	0.442617	0.75359	0.751186	0.0185997	0.00133177	0.0305368
280	0.442482	0.753799	0.750798	0.0186185	0.000940557	0.0308626
281	0.442633	0.753274	0.751008	0.0182531	0.00134015	0.0305793
282	0.442869	0.753316	0.750535	0.018345	0.000566029	0.0302263
283	0.447619	0.757055	0.754017	0.0187645	0.00105105	0.0306412
284	0.441962	0.755061	0.751717	0.0192117	0.00071382	0.0297504
285	0.441559	0.754601	0.75131	0.0184829	0.000971912	0.0304103
286	0.441503	0.754104	0.751014	0.0187375	0.000651149	0.029363
287	0.441849	0.753498	0.751222	0.0187322	0.000646289	0.030332
288	0.441803	0.753144	0.749423	0.0186703	0.00101902	0.0295998
289	0.442122	0.753348	0.749495	0.0192909	0.000648943	0.0296991
290	0.441964	0.753473	0.749431	0.0185802	0.00120336	0.0304147
291	0.441683	0.752992	0.748958	0.0181814	0.00077985	0.0309038
292	0.441952	0.752629	0.748922	0.0186392	0.000907263	0.0310398
293	0.441892	0.753054	0.748919	0.0187671	0.000693052	0.0302593
294	0.442126	0.752385	0.748894	0.0187335	0.000904871	0.029755
295	0.441827	0.752639	0.748315	0.0193717	0.000825036	0.029975
296	0.442039	0.752859	0.748145	0.0184665	0.00081714	0.0300549
297	0.442041	0.752716	0.748073	0.0187005	0.000751437	0.0293285
298	0.441554	0.752399	0.747849	0.019137	0.00104406	0.0286969
299	0.442379	0.752675	0.747444	0.0186569	0.000742931	0.0299374
300	0.442552	0.752315	0.747335	0.0184356	0.00100775	0.0295907
301	0.442031	0.752501	0.747053	0.0179776	0.000356168	0.0301086
302	0.442471	0.752229	0.747124	0.0186034	0.00106553	0.0306346
303	0.442074	0.751716	0.747387	0.0179946	0.000159201	0.0304497
304	0.442376	0.751298	0.746334	0.0183862	0.000972193	0.0302923
305	0.441908	0.751348	0.74582	0.0180953	0.00106827	0.0306621
306	0.442022	0.751503	0.746887	0.0181584	0.00135003	0.0305862
307	0.442044	0.751479	0.74577	0.0174196	0.00102436	0.0308774
308	0.441711	0.751588	0.745197	0.017861	0.000580381	0.0312785
309	0.442181	0.751524	0.74589	0.0193811	0.000937287	0.0303049
310	0.441998	0.751629	0.744877	0.0194459	0.000372205	0.0312779
311	0.441795	0.751283	0.745299	0.0182807	0.000813026	0.0306335
312	0.442399	0.752072	0.744914	0.0189197	0.000665141	0.0303346
313	0.442489	0.751187	0.744872	0.0183436	0.000549133	0.030084
314	0.442113	0.751177	0.74474	0.0186443	0.00142626	0.0307503
315	0.442032	0.751398	0.743702	0.0177739	0.00103741	0.0302721
316	0.44249	0.751319	0.743746	0.0181101	0.00106883	0.0300788
317	0.441934	0.751196	0.744187	0.0188494	0.00115392	0.0292759
318	0.442187	0.75101	0.743741	0.0183694	0.00168931	0.0300198
319	0.442557	0.750905	0.743112	0.0177136	0.0016469	0.0305817
320	0.441791	0.750807	0.743011	0.0182336	0.000994123	0.0298955
321	0.441788	0.750974	0.742501	0.0186524	0.000937889	0.0298975
322	0.441787	0.751029	0.742941	0.0181952	0.000697972	0.0306178
323	0.442123	0.750729	0.742089	0.0189976	0.00102173	0.0298787
324	0.441897	0.750806	0.742678	0.018641	0.00100382	0.0304985
325	0.441684	0.751084	0.742368	0.0183464	0.000969189	0.0304545
326	0.441676	0.750914	0.741723	0.0186615	0.000774285	0.0308724
327	0.441148	0.750219	0.741955	0.0184979	0.000460658	0.0307387
328	0.441235	0.750032	0.741565	0.0181963	0.000798738	0.0310514
329	0.441521	0.749865	0.741448	0.0180065	0.00142036	0.0305503
330	0.446257	0.75329	0.744031	0.0184324	0.00113707	0.0309416
331	0.440533	0.751189	0.742154	0.0184609	0.000278967	0.0306164
332	0.440871	0.750246	0.741045	0.0188902	0.00125521	0.0307959
333	0.440741	0.74985	0.740832	0.0190746	0.000328332	0.0325444
334	0.441192	0.749889	0.739668	0.0186314	0.000996931	0.0309946
335	0.440763	0.749212	0.74046	0.0185462	0.000615377	0.0323037
336	0.440966	0.74933	0.73976	0.0185264	0.000580742	0.0313441
337	0.441049	0.749265	0.739027	0.0187901	0.00107423	0.0315118
338	0.441263	0.748893	0.739144	0.0187374	0.00121047	0.0305258
339	0.441439	0.749334	0.739163	0.0178085	0.000720471	0.0312854
340	0.440778	0.749084	0.739073	0.0181323	0.000362111	0.0315844
341	0.440957	0.748969	0.739123	0.0190999	0.00011416	0.0321953
342	0.440875	0.748884	0.739135	0.0188779	0.000356811	0.0318008
343	0.440806	0.749199	0.739174	0.0188986	0.000508596	0.0319128
344	0.440766	0.748843	0.738165	0.0186306	0.00110133	0.0311179
345	0.440386	0.748871	0.737629	0.0186496	0.000961918	0.0309176
346	0.44117	0.749219	0.738136	0.0185264	0.00130726	0.0305161
347	0.441127	0.749305	0.738188	0.0189148	0.00139398	0.0298202
348	0.441077	0.748867	0.737434	0.018416	0.000894141	0.0301614
349	0.441489	0.748554	0.737292	0.0189208	0.000952563	0.0305806
350	0.441273	0.74811	0.737112	0.0183036	0.000488354	0.0308447
351	0.440916	0.748199	0.736015	0.018478	0.000694447	0.0317334
352	0.440789	0.748154	0.736842	0.0183614	0.00104534	0.0309295
353	0.441299	0.748151	0.736765	0.018675	0.000828207	0.0305028
354	0.441138	0.748192	0.736109	0.0189526	0.000770774	0.031491
355	0.441391	0.74748	0.7358	0.0180422	0.000660553	0.0311999
356	0.441327	0.747172	0.735986	0.0179739	0.000311129	0.0313115
357	0.441348	0.747441	0.735488	0.0188384	0.000568994	0.0318019
358	0.440659	0.747698	0.735878	0.0187087	0.000550078	0.0319013
359	0.440882	0.747683	0.735475	0.0184484	0.0007193	0.0308002
360	0.440664	0.747654	0.734969	0.0182734	0.000676519	0.0318059
361	0.441449	0.747788	0.735219	0.0184033	0.000243242	0.0317358
362	0.44067	0.747313	0.735041	0.0181328	0.000328289	0.0313018
363	0.440808	0.746661	0.734523	0.0180109	0.000304487	0.0318585
364	0.441229	0.747051	0.734652	0.0181624	0.000107776	0.0319775
365	0.440588	0.747257	0.734258	0.0185029	0.00050357	0.0324774
366	0.440419	0.747267	0.734321	0.0181688	0.000439636	0.0322107
367	0.440709	0.747108	0.733237	0.0180964	0.000817959	0.0322082
368	0.440843	0.747207	0.733517	0.0183824	0.000416091	0.0316329
369	0.441114	0.746387	0.733496	0.0178188	0.000754363	0.0317533
370	0.440391	0.747193	0.733205	0.0177804	0.000609602	0.031777
371	0.440816	0.747029	0.73291	0.018564	0.000537974	0.031488
372	0.440945	0.746575	0.732576	0.0191145	0.000812423	0.0304828
373	0.440535	0.746957	0.732201	0.0188342	0.000171289	0.0304496
374	0.441255	0.746642	0.732202	0.0184334	0.00100916	0.0314416
375	0.440501	0.746695	0.731266	0.0180637	0.000976883	0.0309005
376	0.440546	0.747121	0.73166	0.0182425	0.000475185	0.031843
377	0.445228	0.749733	0.734343	0.0184003	0.000385254	0.031654
378	0.43993	0.74738	0.731511	0.0184371	0.000983452	0.0317458
379	0.439499	0.746156	0.731163	0.0188209	0.000424099	0.0325858
380	0.440246	0.746442	0.730348	0.0183261	0.000595081	0.0316529
381	0.440037	0.745759	0.730681	0.0179882	0.000891952	0.0315392
382	0.439999	0.745565	0.73039	0.0186119	0.00137099	0.0305607
383	0.440376	0.745342	0.730366	0.0180958	0.000820642	0.031836
384	0.440299	0.7453	0.730076	0.0180711	0.000243977	0.0327644
385	0.440047	0.745404	0.729716	0.0182016	0.00103931	0.0314921
386	0.440069	0.745498	0.729474	0.018608	0.000916214	0.0321357
387	0.440072	0.745772	0.729223	0.0189811	0.000301622	0.0309126
388	0.44003	0.745642	0.729686	0.0182267	0.000767832	0.0308412
389	0.44074	0.745159	0.728827	0.0192304	0.000867396	0.0311371
390	0.44006	0.745534	0.728829	0.0190159	0.00136501	0.0312745
391	0.440546	0.744986	0.727947	0.0183736	0.00032789	0.0323686
392	0.44015	0.744795	0.728063	0.0186776	0.000316153	0.031947
393	0.439911	0.744401	0.728594	0.0185964	0.000203177	0.0314716
394	0.44072	0.744945	0.728072	0.0185333	0.000687824	0.0330927
395	0.440391	0.744909	0.727745	0.018069	0.000623307	0.0322432
396	0.440141	0.744192	0.72744	0.0183161	0.00047629	0.0329034
397	0.44046	0.744752	0.727657	0.0181996	0.000162964	0.0329937
398	0.439874	0.744963	0.727722	0.0191853	0.000562085	0.033191
399	0.440081	0.744532	0.727277	0.0187217	0.000168725	0.0328341
400	0.44075	0.744743	0.726994	0.0182718	0.000485618	0.0331395
401	0.440184	0.74517	0.726833	0.0182972	0.000757553	0.0325978
402	0.440094	0.744617	0.726454	0.0186881	0.000404592	0.03263
403	0.439773	0.744769	0.726838	0.0185843	0.000509335	0.0323242
404	0.440033	0.744751	0.726191	0.0180712	0.00108597	0.0321446
405	0.440148	0.744776	0.725693	0.0183686	0.000365108	0.0326282
406	0.439844	0.74451	0.726049	0.0185527	0.000523211	0.0316758
407	0.44009	0.744398	0.725539	0.0181732	0.000788666	0.0322435
408	0.439781	0.744764	0.725198	0.0176025	0.000396509	0.0320325
409	0.439287	0.744471	0.724815	0.0180626	0.000481222	0.0316424
410	0.439605	0.744109	0.724372	0.0184879	0.000295185	0.0313129
411	0.439575	0.74397	0.724293	0.0184297	0.000627281	0.0319018
412	0.439914	0.74392	0.724668	0.018372	0.000654925	0.0325795
413	0.439884	0.74431	0.723847	0.0176741	0.00185627	0.0325508
414	0.440029	0.743733	0.723638	0.0183043	0.00116277	0.0316879
415	0.439792	0.743503	0.723506	0.0177989	0.000911281	0.0318094
416	0.439824	0.743847	0.724066	0.0181247	0.000701612	0.0316121
417	0.439378	0.743892	0.723423	0.0180848	0.00149904	0.0317797
418	0.439041	0.743693	0.723114	0.0179676	0.000920608	0.0318399
419	0.439642	0.743482	0.722875	0.0182376	0.0010415	0.032149
420	0.439947	0.743049	0.722629	0.0175311	0.00138256	0.0333643
421	0.440061	0.742484	0.722588	0.017871	0.000835887	0.031607
422	0.439874	0.742946	0.722235	0.0180404	0.000701065	0.0329602
423	0.440133	0.74298	0.722625	0.017609	0.000518154	0.0325416
424	0.444122	0.745339	0.724523	0.0173786	0.00144449	0.0323862
425	0.438885	0.742774	0.722201	0.0184048	0.000540121	0.0325584
426	0.438792	0.742879	0.721683	0.0184631	0.000880088	0.0322217
427	0.438134	0.741996	0.721411	0.018814	0.000538696	0.033601
428	0.439265	0.74188	0.72119	0.0184728	0.00109222	0.0316312
429	0.439188	0.740914	0.721583	0.0185897	0.000846064	0.0330083
430	0.439573	0.741889	0.721097	0.0187732	0.000303179	0.0329544
431	0.438749	0.741768	0.720465	0.0192615	0.000664202	0.0322721
432	0.439249	0.741903	0.719543	0.0186358	0.00114678	0.0331719
433	0.439557	0.741795	0.720014	0.0183126	0.000525364	0.03217
434	0.439343	0.741827	0.719685	0.0187475	0.000370916	0.0321021
435	0.43929	0.741704	0.719939	0.0183686	0.000324564	0.0328926
436	0.439581	0.741764	0.720117	0.0185703	0.000420191	0.0331893
437	0.439345	0.741835	0.720147	0.0187697	0.000379021	0.0332289
438	0.439647	0.741502	0.719307	0.0183755	0.000237345	0.0330617
439	0.439427	0.741835	0.718938	0.018635	0.000635035	0.033647
440	0.438789	0.741398	0.719169	0.0185948	0.000420896	0.0325978
441	0.438966	0.741795	0.719005	0.0187921	0.000554742	0.0326451
442	0.439708	0.741703	0.718399	0.0181213	0.00050784	0.0326203
443	0.439094	0.741737	0.718516	0.0185939	0.000713821	0.033077
444	0.439446	0.741873	0.718014	0.0186088	0.00119327	0.0322206
445	0.438581	0.741385	0.717781	0.0187795	0.000799858	0.0324781
446	0.438997	0.741241	0.717835	0.0184528	0.000309157	0.0325436
447	0.439625	0.741052	0.717754	0.01805	0.00124947	0.0326525
448	0.439758	0.741131	0.717355	0.0184179	0.00112915	0.032566
449	0.439417	0.740901	0.717668	0.0182198	0.00113944	0.032989
450	0.439651	0.740812	0.717679	0.0185253	0.00102908	0.0330227
451	0.439093	0.740631	0.716654	0.0183583	0.00124964	0.0329643
452	0.439179	0.740652	0.716297	0.018695	0.0011663	0.0322394
453	0.438698	0.740367	0.716497	0.0184317	0.000802516	0.0328963
454	0.43928	0.7402	0.716268	0.0182884	0.00134858	0.0318196
455	0.439369	0.74013	0.715557	0.0173779	0.000513886	0.0330944
456	0.439379	0.740661	0.716027	0.0177369	0.000580797	0.033109
457	0.439296	0.740067	0.715831	0.017938	0.000850655	0.0320029
458	0.439288	0.739984	0.71567	0.0171453	0.000628384	0.0331971
459	0.438806	0.740322	0.715815	0.0174801	0.000328136	0.0329246
460	0.438994	0.739624	0.71497	0.0182138	0.000804372	0.0327007
461	0.438878	0.739779	0.715087	0.0179236	8.15516e-05	0.0327725
462	0.438401	0.740005	0.715092	0.0183231	0.000723873	0.0332446
463	0.438731	0.739952	0.714823	0.0172555	0.000467058	0.0333964
464	0.439063	0.739951	0.714536	0.0179076	0.000105924	0.0330114
465	0.438549	0.739699	0.714686	0.0185313	0.000725111	0.032896
466	0.438639	0.739851	0.713736	0.0183547	0.000400945	0.0331885
467	0.438718	0.740052	0.714187	0.0189617	0.000808876	0.0326651
468	0.438503	0.740036	0.71365	0.0184393	0.000722093	0.0331922
469	0.438605	0.739613	0.712983	0.0179856	0.000334912	0.0334034
470	0.439073	0.740161	0.71287	0.018252	0.00038123	0.0337081
471	0.443086	0.741692	0.714866	0.0182327	0.000211064	0.0335
472	0.437444	0.739296	0.71227	0.0177356	0.000864665	0.034318
473	0.437346	0.738687	0.711734	0.0184427	0.00111413	0.0332733
474	0.437747	0.737862	0.711112	0.0185273	0.00158483	0.0326723
475	0.438223	0.738257	0.710926	0.018057	0.000576419	0.0331003
476	0.438116	0.738278	0.71054	0.0190735	0.000131	0.033432
477	0.43825	0.738152	0.710774	0.0181395	0.00106385	0.033251
478	0.438668	0.738359	0.710767	0.0177413	0.000503958	0.0329994
479	0.438168	0.737698	0.711573	0.0186925	0.000557779	0.0328288
480	0.438362	0.738743	0.710555	0.0184707	8.04184e-05	0.0333776
481	0.437766	0.738472	0.711067	0.0185133	0.000293507	0.0330428
482	0.438257	0.738466	0.710449	0.0184036	0.00070268	0.0340836
483	0.438557	0.738019	0.709848	0.0184156	0.000620695	0.0332139
484	0.438732	0.738032	0.70991	0.0181794	0.000716271	0.0328002
485	0.438534	0.738114	0.710412	0.0178011	0.000525004	0.0334259
486	0.439222	0.738461	0.709127	0.017881	0.000349033	0.0339935
487	0.438848	0.737803	0.709447	0.0180091	0.000559302	0.0333132
488	0.439078	0.738329	0.708945	0.0177558	0.000891975	0.0335186
489	0.438434	0.738571	0.708822	0.0181275	0.000956145	0.0334804
490	0.438238	0.73765	0.70871	0.018579	0.00119111	0.0341817
491	0.437843	0.738135	0.709174	0.0187964	0.000926101	0.0334412
492	0.43855	0.737337	0.70863	0.0183064	0.00122385	0.0337264
493	0.438029	0.737364	0.70831	0.0187329	0.000791628	0.0333835
494	0.437859	0.737072	0.708534	0.0182452	0.000680545	0.0335896
495	0.438233	0.737309	0.70899	0.0177835	0.000393632	0.0328389
496	0.43865	0.73773	0.707868	0.0174394	0.000676329	0.0327773
497	0.437862	0.73789	0.707715	0.0177919	0.000123848	0.033462
498	0.437971	0.737352	0.708128	0.0180654	0.000361603	0.033239
499	0.437968	0.737254	0.707201	0.0174763	0.000832895	0.0336066
500	0.438127	0.737013	0.707257	0.0178629	0.000889446	0.0342856
501	0.438004	0.736718	0.70705	0.0180243	0.000420319	0.0339137
502	0.438322	0.736792	0.707286	0.0181935	0.000353681	0.0326818
503	0.437868	0.736941	0.706959	0.0179957	0.000536299	0.0335883
504	0.438238	0.736956	0.706977	0.0182485	0.000303375	0.0338994
505	0.438156	0.736551	0.706627	0.0183876	0.000162311	0.0329406
506	0.438425	0.736533	0.706248	0.0172691	0.000642564	0.0328745
507	0.437796	0.736646	0.706221	0.0176534	0.000560539	0.0337548
508	0.438064	0.736497	0.705	0.0179059	0.000638742	0.0331799
509	0.438233	0.736517	0.704922	0.0178193	0.000721347	0.0332144
510	0.438342	0.736467	0.704581	0.0180369	4.83373e-05	0.0337375
511	0.437452	0.736245	0.704283	0.0185805	0.000692048	0.0328365
512	0.438485	0.73618	0.704114	0.0185455	7.508e-05	0.033728
513	0.438143	0.736386	0.703726	0.017594	0.000802658	0.0336108
514	0.437934	0.736125	0.703751	0.0176391	0.000559353	0.0337032
515	0.437441	0.736062	0.703497	0.0176177	0.000994056	0.033483
516	0.437948	0.736085	0.703206	0.0179772	0.000307615	0.0335241
517	0.437665	0.735712	0.703158	0.0175434	0.00021683	0.0344201
518	0.441663	0.737761	0.705796	0.0173846	0.000886736	0.033595
519	0.436393	0.735025	0.702512	0.0174645	0.000215096	0.0345782
520	0.435913	0.734256	0.701994	0.0172147	0.000651266	0.0330392
521	0.436382	0.734481	0.70187	0.0177416	0.000314978	0.033947
522	0.437063	0.7339	0.701929	0.0181782	0.00101756	0.0330926
523	0.437734	0.734157	0.70207	0.0177822	0.000121001	0.0340786
524	0.437621	0.7341	0.701824	0.0174634	0.000357049	0.0345745
525	0.437417	0.734145	0.702213	0.0182982	0.000602444	0.0339106
526	0.437518	0.734044	0.70191	0.0181393	0.0011619	0.0339609
527	0.43745	0.735191	0.70122	0.018153	0.000429969	0.0339375
528	0.437999	0.734694	0.700774	0.0171154	0.000705329	0.0335241
529	0.438112	0.734386	0.700715	0.0181435	0.000775501	0.0342745
530	0.437843	0.734399	0.701182	0.0176502	0.000761582	0.0346138
531	0.437397	0.73486	0.700739	0.0183433	0.000626123	0.0344102
532	0.437055	0.734279	0.700511	0.0173437	0.000661447	0.0344
533	0.437371	0.734164	0.700128	0.0175582	0.000378403	0.0349118
534	0.43752	0.734578	0.700249	0.0176164	0.000965053	0.0340744
535	0.436885	0.734317	0.699665	0.0182993	0.000445101	0.0343848
536	0.437829	0.734153	0.699942	0.0174269	0.000785528	0.0331154
537	0.437349	0.734007	0.699407	0.017995	0.00082545	0.0339901
538	0.436698	0.733685	0.700042	0.0180013	0.000447558	0.0333191
539	0.436894	0.734098	0.699347	0.0174454	0.000547549	0.0330706
540	0.437338	0.733414	0.69921	0.0174139	0.000242366	0.0343726
541	0.437283	0.733542	0.699026	0.0178378	0.000753671	0.0345519
542	0.437227	0.73387	0.698132	0.0182475	0.000414845	0.0339757
543	0.437254	0.733851	0.698479	0.0171413	0.000905776	0.0332015
544	0.437096	0.733618	0.69838	0.0177174	0.000750434	0.0333822
545	0.437107	0.733358	0.698726	0.0178794	0.00103012	0.0336534
546	0.437726	0.733627	0.698082	0.0175908	0.000897924	0.0335848
547	0.437248	0.733331	0.698045	0.0171962	0.000918742	0.0338588
548	0.436749	0.732748	0.697809	0.0173523	0.000921171	0.0337925
549	0.437316	0.732263	0.697138	0.0172957	0.000647109	0.0334907
550	0.436617	0.73315	0.697313	0.0180936	0.000431888	0.0332502
551	0.43725	0.733742	0.696823	0.0177975	0.00038911	0.0339175
552	0.436943	0.732417	0.696881	0.0176489	0.000277479	0.0346883
553	0.437335	0.733416	0.696345	0.0176618	0.000994662	0.0333838
554	0.437115	0.732627	0.696336	0.017757	0.000994197	0.034451
555	0.437447	0.732625	0.696263	0.0171567	0.000393567	0.0331999
556	0.437156	0.733195	0.695279	0.0174056	0.000313942	0.0347228
557	0.43695	0.73223	0.695893	0.0175357	0.000878645	0.0344393
558	0.437037	0.732509	0.695391	0.0181016	0.0001821	0.0344305
559	0.437166	0.731956	0.69499	0.0174136	0.000430547	0.0346233
560	0.437532	0.732336	0.69477	0.0176123	0.000306284	0.0345793
561	0.43715	0.732319	0.694364	0.0176408	0.000699105	0.0343198
562	0.437095	0.732337	0.694729	0.0172342	0.000894282	0.0345923
563	0.436809	0.732036	0.694418	0.0177678	0.00131043	0.0342341
564	0.436644	0.731894	0.694403	0.0181844	0.000280646	0.0337675
565	0.440362	0.734752	0.696187	0.0179329	0.000648465	0.0337874
566	0.435314	0.731794	0.693446	0.0178361	0.000584881	0.0337904
567	0.43568	0.731019	0.693434	0.0181817	0.000515089	0.0327824
568	0.435795	0.730289	0.692631	0.0180387	0.000178884	0.0335635
569	0.436231	0.731138	0.692678	0.0182034	0.00084705	0.0336421
570	0.436254	0.730521	0.692854	0.0179856	0.000571531	0.0344759
571	0.435785	0.730459	0.692679	0.0179087	0.000830425	0.0337681
572	0.436103	0.730803	0.692398	0.0179459	0.000523196	0.0341838
573	0.436706	0.730992	0.692219	0.0179312	0.00122236	0.0344622
574	0.436516	0.730947	0.692308	0.0185404	0.000424981	0.0358253
575	0.437016	0.730626	0.691913	0.018418	0.00134332	0.0360519
576	0.436961	0.730956	0.692437	0.0186097	0.000325336	0.0344218
577	0.436785	0.7312	0.692479	0.0180845	0.000728703	0.0347694
578	0.436449	0.730896	0.691456	0.0180724	0.000285337	0.0342071
579	0.436787	0.730596	0.691435	0.0180345	0.000412712	0.0341131
580	0.43724	0.731086	0.691456	0.017768	0.000330626	0.0344153
581	0.43682	0.730655	0.690433	0.017666	0.000670619	0.0342159
582	0.436633	0.730631	0.690627	0.0176715	0.00056129	0.034119
583	0.436575	0.730637	0.690278	0.0181486	0.000538319	0.0346024
584	0.436244	0.730444	0.690465	0.0178145	0.00133729	0.0339311
585	0.4368	0.729937	0.68995	0.018095	0.00120962	0.0340457
586	0.436938	0.730729	0.690438	0.0182036	0.000585768	0.0341123
587	0.43618	0.730431	0.68995	0.0186659	0.000398602	0.0342052
588	0.436765	0.730268	0.689011	0.0178969	0.000589013	0.0333754
589	0.437064	0.729869	0.689161	0.0177208	0.00044103	0.0338328
590	0.436529	0.729817	0.689186	0.0178372	0.000215887	0.0346546
591	0.436814	0.730183	0.688929	0.0182911	0.000375176	0.0344764
592	0.436711	0.730166	0.688429	0.0184513	0.000904756	0.0344595
593	0.436342	0.730146	0.688256	0.0184562	0.000216607	0.0344021
594	0.43656	0.729727	0.688537	0.0176625	0.000623937	0.0348239
595	0.436453	0.729244	0.687334	0.0175473	0.000221202	0.0351794
596	0.436423	0.729749	0.687558	0.0175645	0.000282801	0.0348309
597	0.437209	0.729865	0.687702	0.0173595	0.000453968	0.0345653
598	0.436934	0.729329	0.687318	0.0179906	0.000604095	0.0345891
599	0.436725	0.729459	0.686518	0.0175185	0.000581548	0.0349024
600	0.436588	0.729141	0.687411	0.0177614	0.000480934	0.0340689
601	0.436921	0.729088	0.686836	0.017726	0.000290624	0.0347179
602	0.436755	0.729198	0.686404	0.0176242	0.00112169	0.0345571
603	0.43666	0.728894	0.685892	0.0172701	0.00048951	0.0349188
604	0.436831	0.728734	0.686401	0.0170912	0.000145448	0.0349909
605	0.436554	0.72848	0.686086	0.0178447	0.000521443	0.0346893
606	0.436571	0.728288	0.685779	0.0170564	0.000112778	0.0357994
607	0.436192	0.728306	0.686168	0.0180879	0.000432807	0.0348706
608	0.436363	0.728629	0.685704	0.0178686	7.78954e-05	0.0350692
609	0.435925	0.728519	0.684862	0.0178607	0.000465229	0.0350226
610	0.436718	0.727637	0.68478	0.0173547	0.000158221	0.034486
611	0.436256	0.727848	0.685193	0.0174227	0.00069343	0.0350172
612	0.439827	0.729751	0.686607	0.0171887	0.000793299	0.0352602
613	0.434832	0.727151	0.684329	0.0175924	0.000339813	0.0345573
614	0.435177	0.726691	0.683762	0.0179198	0.000757897	0.0346335
615	0.435404	0.726435	0.683504	0.018319	0.000417581	0.0339372
616	0.435533	0.726748	0.683001	0.0183944	0.000155261	0.0354955
617	0.435751	0.727189	0.683765	0.0178858	0.000402335	0.0351217
618	0.435696	0.726993	0.683133	0.0189716	0.00060704	0.0342772
619	0.436332	0.726875	0.683261	0.0179903	0.000723443	0.0343072
620	0.436635	0.727331	0.682532	0.0176657	0.000596396	0.0355769
621	0.436421	0.727272	0.683503	0.0183215	0.000467056	0.0351046
622	0.436332	0.727502	0.683985	0.0178466	0.000470835	0.0348427
623	0.435903	0.727583	0.683297	0.0179047	0.000709397	0.0347666
624	0.435328	0.726937	0.683126	0.0182852	0.000342467	0.0347381
625	0.436012	0.727091	0.68231	0.0182658	0.000109522	0.0343696
626	0.43581	0.727131	0.682556	0.0181697	0.000128523	0.0340631
627	0.436032	0.727239	0.681631	0.0180906	0.000539379	0.0333379
628	0.436062	0.726728	0.682229	0.0182246	0.000998795	0.0340142
629	0.435513	0.726504	0.681862	0.0177949	0.000236058	0.0338312
630	0.436089	0.726922	0.681273	0.0183401	0.00098378	0.034142
631	0.435543	0.726634	0.680864	0.0184242	0.000906676	0.0341148
632	0.435615	0.726167	0.680873	0.0177792	0.000785569	0.0338615
633	0.436072	0.72624	0.680371	0.0178773	0.00113169	0.0343031
634	0.4361	0.726417	0.680205	0.0173904	0.000241036	0.0350063
635	0.436136	0.726085	0.680206	0.0181857	0.0010503	0.0341724
636	0.435805	0.726058	0.680004	0.0181043	0.000771966	0.0344132
637	0.435676	0.72657	0.679424	0.0174435	0.000693269	0.0343177
638	0.435808	0.725769	0.679214	0.0171762	0.000420694	0.035583
639	0.435724	0.725178	0.679022	0.0178494	0.000241811	0.0339329
640	0.435742	0.725662	0.679006	0.0175497	0.000708499	0.0354949
641	0.435213	0.725942	0.679054	0.0176773	0.000335862	0.0350292
642	0.436074	0.725727	0.678874	0.0179568	0.000693291	0.0347559
643	0.43593	0.725809	0.678749	0.0187263	0.000351891	0.0355936
644	0.435716	0.725564	0.678646	0.0181788	5.65491e-05	0.0345398
645	0.435315	0.725493	0.677317	0.0182423	0.000447055	0.0355896
646	0.435884	0.724822	0.677688	0.0183151	7.56885e-05	0.0350104
647	0.435361	0.725507	0.677189	0.0182978	0.000433386	0.0355597
648	0.435328	0.725154	0.677179	0.01834	0.000279007	0.035247
649	0.434918	0.725659	0.677348	0.0183554	0.000402139	0.034947
650	0.435721	0.724997	0.676893	0.0176703	0.000491827	0.0358935
651	0.435668	0.724803	0.676989	0.0181445	0.000565913	0.0347035
652	0.435956	0.72492	0.676412	0.0178136	0.000415694	0.0355784
653	0.435551	0.724725	0.676327	0.018159	0.000164032	0.0348977
654	0.435569	0.724235	0.676818	0.0180004	0.00016501	0.0348984
655	0.434996	0.724277	0.676337	0.0181201	0.000398142	0.0351769
656	0.435094	0.724049	0.675654	0.0175372	0.000351001	0.0354718
657	0.435475	0.723641	0.676262	0.0181121	0.000194507	0.0346881
658	0.435491	0.723514	0.675612	0.0173923	0.000673343	0.0349648
659	0.439225	0.725483	0.676735	0.0177611	0.000631233	0.0355546
660	0.433557	0.723295	0.675332	0.0179957	0.000634867	0.0350095
661	0.434239	0.723208	0.674231	0.017719	0.000495869	0.0353355
662	0.434302	0.723001	0.674103	0.0184968	0.000354644	0.0342855
663	0.434176	0.723566	0.67386	0.0177663	0.000985272	0.0353705
664	0.434063	0.723197	0.674374	0.0178562	0.000192771	0.0345183
665	0.434592	0.722837	0.6733	0.0190307	0.000265033	0.0340718
666	0.435468	0.722835	0.674346	0.0178147	0.00093456	0.0357786
667	0.434861	0.723407	0.674248	0.0176755	0.000464461	0.0351963
668	0.435173	0.723413	0.674226	0.0184325	0.000818001	0.0351973
669	0.435449	0.723042	0.674433	0.0183876	0.00120793	0.0351113
670	0.435409	0.722997	0.673759	0.0190396	0.000979197	0.0353424
671	0.434799	0.723069	0.67332	0.018898	0.00038987	0.0346468
672	0.434938	0.723129	0.673855	0.0188063	0.000500875	0.0344188
673	0.434861	0.723115	0.673364	0.0182567	0.000112344	0.0347196
674	0.434654	0.722772	0.673259	0.0184506	0.000327753	0.033942
675	0.434917	0.722952	0.673079	0.0181121	0.000520244	0.0348042
676	0.434786	0.723014	0.672659	0.0177298	0.000920757	0.0347163
677	0.435008	0.722803	0.672388	0.0174055	0.000500504	0.0345378
678	0.434876	0.722315	0.67128	0.0181111	0.00060503	0.0352334
679	0.434065	0.722698	0.670962	0.0185	0.000979488	0.035455
680	0.434413	0.722563	0.671525	0.0184619	0.000640077	0.0346203
681	0.434596	0.722913	0.670731	0.0188713	0.000256171	0.0344809
682	0.434459	0.722844	0.671042	0.0176491	0.000639717	0.0350508
683	0.434787	0.722412	0.671236	0.0174617	0.000653706	0.0352009
684	0.434813	0.721598	0.670729	0.0171608	0.000377777	0.0351607
685	0.434316	0.722512	0.67078	0.0171789	0.000498509	0.0350075
686	0.434631	0.721716	0.670212	0.0172496	0.000216243	0.0347975
687	0.435238	0.72167	0.669953	0.0177083	0.000550238	0.0352882
688	0.434814	0.721612	0.669791	0.0178251	0.000424039	0.0357134
689	0.434662	0.721482	0.66973	0.0174455	0.000759168	0.0355446
690	0.434646	0.72145	0.669166	0.0176545	0.000160749	0.0355703
691	0.434684	0.721588	0.66914	0.0177189	0.000854703	0.03536
692	0.43474	0.721268	0.668662	0.0170475	0.00113145	0.0355483
693	0.434195	0.721135	0.669013	0.0180344	0.000819042	0.0350299
694	0.434928	0.721363	0.668481	0.0174066	0.000692746	0.0354799
695	0.43481	0.721258	0.668274	0.018062	0.00074425	0.0359585
696	0.434941	0.721111	0.667655	0.0180919	0.000518954	0.0355168
697	0.4349	0.720656	0.66762	0.0183589	0.00127471	0.035682
698	0.434432	0.721108	0.668178	0.0177814	0.000767151	0.034576
699	0.434751	0.720341	0.667733	0.0179261	0.000777206	0.0353078
700	0.434541	0.720293	0.667909	0.0177125	0.000612229	0.0355869
701	0.43433	0.719873	0.667256	0.0185517	0.000883287	0.0349063
702	0.434715	0.720566	0.667688	0.0184237	0.000837475	0.0351089
703	0.434804	0.720185	0.666725	0.0179254	0.00100939	0.0348442
704	0.434709	0.720303	0.666147	0.017441	0.00111004	0.0347617
705	0.43467	0.720376	0.666326	0.0170428	0.000822408	0.0353092
706	0.438403	0.721672	0.668138	0.0173836	0.000375496	0.03503
707	0.433208	0.719551	0.66525	0.0175634	0.000251976	0.0351211
708	0.433424	0.718971	0.665528	0.0173066	0.000641195	0.0349368
709	0.433636	0.71901	0.664384	0.0173933	0.000585116	0.0353055
710	0.43357	0.719249	0.664758	0.0179962	0.00137409	0.0349394
711	0.43376	0.718827	0.664296	0.0190361	0.000770781	0.0344882
712	0.433937	0.718957	0.664502	0.0182999	5.74104e-05	0.0348526
713	0.434105	0.719173	0.665489	0.0171083	0.000319885	0.0353593
714	0.433999	0.719058	0.664986	0.0176695	0.000579267	0.0356217
715	0.433915	0.71903	0.664711	0.0180392	0.00109525	0.035408
716	0.433906	0.719208	0.664401	0.018805	0.00131009	0.0348474
717	0.434187	0.719712	0.664407	0.0185343	0.00092238	0.0351595
718	0.433789	0.719326	0.664544	0.0184224	0.00085782	0.0351065
719	0.433534	0.719097	0.663936	0.0192023	0.00138899	0.0349414
720	0.433942	0.718996	0.663542	0.0183599	0.00107567	0.0342874
721	0.434089	0.718866	0.662486	0.0174244	0.00104067	0.0349603
722	0.433852	0.718993	0.662947	0.0181067	0.00101454	0.035106
723	0.433904	0.718526	0.663563	0.0180835	0.000719866	0.0343667
724	0.434072	0.718817	0.662378	0.0172058	0.000992927	0.0349985
725	0.433691	0.718473	0.663	0.0174242	0.00061103	0.0349695
726	0.433507	0.718436	0.662306	0.0174586	0.000624032	0.0356247
727	0.43403	0.718121	0.661826	0.017641	0.000949096	0.0345942
728	0.433839	0.71827	0.662266	0.0177803	0.000487458	0.0348358
729	0.433891	0.717736	0.661906	0.0181636	0.00102887	0.0355185
730	0.433272	0.718537	0.661807	0.0179799	0.000871437	0.0357238
731	0.433949	0.718613	0.661646	0.0173386	0.000548033	0.0361133
732	0.433419	0.718062	0.661896	0.0177321	0.000462974	0.0349005
733	0.433703	0.718202	0.661621	0.0181058	0.000120093	0.0353451
734	0.433628	0.71769	0.661269	0.0181932	0.000798065	0.0349846
735	0.433073	0.717379	0.660587	0.0183598	0.000363784	0.0357685
736	0.433577	0.717694	0.66037	0.0177487	0.000233783	0.0357174
737	0.433534	0.717567	0.660911	0.0178518	0.000122364	0.0359106
738	0.433444	0.71768	0.659996	0.0177957	0.000757907	0.0352746
739	0.433109	0.717585	0.66009	0.0184437	0.000685051	0.0352874
740	0.433283	0.717427	0.659261	0.0180065	0.000700492	0.0364981
741	0.433219	0.717083	0.659378	0.0174933	0.000381384	0.0350813
742	0.433207	0.717447	0.659364	0.0177597	0.00129136	0.0357068
743	0.43366	0.71733	0.659136	0.0177037	0.000536888	0.034423
744	0.4339	0.716903	0.658281	0.0178398	0.000492973	0.0357525
745	0.433305	0.716927	0.658224	0.0180029	0.000629998	0.0359241
746	0.43264	0.717343	0.65844	0.0183535	0.000755871	0.0363394
747	0.433304	0.71722	0.657939	0.0179492	0.000593956	0.0352163
748	0.433388	0.717187	0.65796	0.0177803	0.00044422	0.0349995
749	0.433679	0.716894	0.657846	0.0176835	0.000916265	0.0358915
750	0.433716	0.716389	0.656895	0.0172646	0.000437248	0.0353652
751	0.433099	0.716217	0.657715	0.0175661	0.000674864	0.0360484
752	0.433271	0.716485	0.657055	0.0178537	0.000752219	0.0344679
753	0.437058	0.718482	0.65875	0.0172443	0.000491029	0.0354721
754	0.431962	0.71603	0.655914	0.0169555	0.00112055	0.0357843
755	0.431817	0.714596	0.655064	0.0172694	0.000925311	0.0353081
756	0.431745	0.714976	0.655309	0.0183136	0.000699447	0.036025
757	0.43278	0.714909	0.656053	0.0178414	0.00166373	0.0350826
758	0.433249	0.715087	0.655441	0.0181651	0.000885243	0.035485
759	0.432755	0.714963	0.655709	0.0178396	0.00111331	0.0354859
760	0.432909	0.715272	0.656442	0.0177736	0.000209497	0.0362958
761	0.433481	0.715535	0.656073	0.0180708	0.00125558	0.0356565
762	0.432876	0.715324	0.655965	0.0175968	0.00100718	0.0353184
763	0.433252	0.715474	0.655435	0.0184154	0.000500978	0.0351171
764	0.432918	0.71554	0.655465	0.0181911	0.000926902	0.0349978
765	0.433098	0.716439	0.655425	0.018594	0.000582221	0.0347647
766	0.432883	0.716134	0.654348	0.0185751	0.000212544	0.0350684
767	0.433114	0.71555	0.654395	0.0179598	0.000989918	0.0356617
768	0.433291	0.715051	0.654701	0.0181352	0.000353868	0.0352957
769	0.433439	0.714956	0.654106	0.0175045	0.000919108	0.0352897
770	0.433161	0.715007	0.654182	0.0175446	0.00106934	0.0350715
771	0.432817	0.714711	0.653963	0.0176255	0.00107987	0.0357633
772	0.432462	0.714528	0.653238	0.0174357	0.0010991	0.034345
773	0.432963	0.714069	0.653499	0.0176578	0.000335997	0.0353677
774	0.432448	0.714217	0.653351	0.018214	0.00105788	0.0363569
775	0.432535	0.713885	0.65313	0.0178365	0.00088051	0.0353215
776	0.432498	0.714194	0.653015	0.0181363	0.00125295	0.0359001
777	0.432095	0.71416	0.652608	0.0177946	0.000963589	0.0360987
778	0.432773	0.714012	0.652757	0.0174094	0.000227428	0.0351894
779	0.432501	0.713592	0.652131	0.0178118	0.00066941	0.0358918
780	0.432497	0.713774	0.652717	0.0174631	0.000534477	0.0354182
781	0.432269	0.713612	0.651602	0.0173775	0.00100693	0.0354972
782	0.431967	0.713305	0.651901	0.0173457	0.000703068	0.0364224
783	0.432645	0.713435	0.651319	0.0172195	0.000723194	0.0353267
784	0.432237	0.712659	0.65162	0.0168891	0.00109296	0.0360839
785	0.432918	0.713469	0.650891	0.0173181	0.000652535	0.0355778
786	0.433066	0.713719	0.650531	0.0169148	0.00116535	0.0360898
787	0.432519	0.713239	0.650755	0.0175526	0.000772498	0.0356823
788	0.433116	0.713157	0.650673	0.0180229	0.00102315	0.0357224
789	0.432836	0.712946	0.649864	0.0175555	0.000980223	0.0362686
790	0.432841	0.71277	0.65016	0.0180448	0.000469003	0.0359372
791	0.433052	0.712692	0.64958	0.0177784	0.00106843	0.036455
792	0.432552	0.713025	0.649348	0.0176813	0.00129542	0.0363553
793	0.432957	0.713197	0.64938	0.0173764	0.00151109	0.0353619
794	0.432456	0.712709	0.648601	0.0171334	0.00108894	0.0355887
795	0.432477	0.713515	0.649247	0.0176562	0.000979976	0.0348189
796	0.433225	0.712416	0.649078	0.0173525	0.00103384	0.0352475
797	0.432601	0.712854	0.64854	0.0176739	0.00110615	0.0356923
798	0.432771	0.712399	0.648428	0.0178706	0.000332031	0.0358862
799	0.432781	0.712818	0.648345	0.0170961	0.000911587	0.0355682
800	0.436209	0.714194	0.649989	0.0179868	0.000965637	0.0349849
801	0.431359	0.711733	0.647712	0.0177687	0.00095043	0.0349123
802	0.431206	0.710895	0.646883	0.0176761	0.000881215	0.0353261
803	0.431682	0.711196	0.647629	0.0179402	0.000327061	0.0355034
804	0.43168	0.710967	0.64671	0.0179679	0.00110638	0.0359814
805	0.432502	0.711579	0.646266	0.0172706	0.00103911	0.0367006
806	0.43226	0.710855	0.647097	0.0175231	0.000535786	0.0366292
807	0.431717	0.711029	0.647387	0.0179623	0.00173966	0.0356304
808	0.43238	0.711497	0.64737	0.0178943	0.00100267	0.0360971
809	0.432076	0.711837	0.646517	0.0184065	0.00128042	0.0359432
810	0.432485	0.711794	0.646467	0.0176629	0.00151181	0.0356421
811	0.432227	0.712464	0.645858	0.0176251	0.000468367	0.0364286
812	0.43216	0.711993	0.645696	0.0176735	0.000697908	0.0359726
813	0.432184	0.71229	0.64611	0.0179062	0.000629881	0.0358029
814	0.432681	0.7124	0.645679	0.0176304	0.000997765	0.0363914
815	0.432033	0.711435	0.645761	0.0173449	0.000896313	0.0361343
816	0.431902	0.711445	0.645535	0.0169111	0.000954581	0.0362904
817	0.431781	0.711183	0.645002	0.0171366	0.00118217	0.0362397
818	0.43153	0.711321	0.645088	0.0172563	0.0012228	0.0357383
819	0.430919	0.711216	0.645617	0.0169296	0.000789801	0.0361653
820	0.431584	0.710755	0.645544	0.016173	0.00153128	0.0363618
821	0.43157	0.710464	0.644916	0.0167898	0.00111642	0.0353936
822	0.431572	0.710356	0.644187	0.0171807	0.000353067	0.0362887
823	0.43143	0.710453	0.644015	0.0169706	0.000584497	0.0361579
824	0.431661	0.710201	0.644008	0.0169738	0.00102432	0.0353602
825	0.431744	0.71009	0.644069	0.0168239	0.000346274	0.0354015
826	0.431645	0.710167	0.643422	0.0175412	0.000480115	0.0355745
827	0.432028	0.710136	0.643478	0.0170933	0.000819589	0.0359875
828	0.431212	0.710026	0.643001	0.0167148	0.00153464	0.0355462
829	0.431379	0.709461	0.64312	0.0166974	0.00106142	0.036635
830	0.431668	0.709708	0.642653	0.0177905	0.00144634	0.0358528
831	0.431436	0.709771	0.64259	0.0176468	0.000566277	0.0361728
832	0.431971	0.709714	0.642247	0.017236	0.000599223	0.0351042
833	0.431615	0.709459	0.641881	0.0174725	0.000882673	0.0359609
834	0.431943	0.70946	0.641702	0.0176292	0.000733261	0.0353755
835	0.431479	0.709306	0.641756	0.0173327	0.00129715	0.035788
836	0.431709	0.70934	0.641443	0.0174392	0.00133582	0.0358189
837	0.431785	0.709075	0.641324	0.0173167	0.000949775	0.0352186
838	0.431433	0.709155	0.641111	0.0175221	0.00104896	0.0359612
839	0.431473	0.70853	0.641386	0.0168606	0.00143324	0.0358546
840	0.431516	0.709033	0.640388	0.0169604	0.00106619	0.03566
841	0.431467	0.709392	0.639594	0.0172935	0.00103378	0.0358466
842	0.431675	0.709249	0.640006	0.0166168	0.00106217	0.0354521
843	0.431095	0.7089	0.639501	0.0171227	0.00159511	0.0358617
844	0.431361	0.708898	0.639727	0.0173853	0.00132546	0.0357229
845	0.431354	0.708719	0.639512	0.0176202	0.00123734	0.0363943
846	0.431491	0.7084	0.63962	0.0172175	0.00127942	0.0352771
847	0.434812	0.710834	0.640554	0.0169419	0.00113242	0.0351937
848	0.429947	0.707852	0.638458	0.0166159	0.000749592	0.0358496
849	0.429952	0.707544	0.637712	0.017407	0.00155542	0.0359015
850	0.430567	0.70704	0.637592	0.0177984	0.000919547	0.0364909
851	0.430896	0.707725	0.638804	0.0175961	0.00114339	0.0355481
852	0.430918	0.707817	0.637836	0.0174986	0.00113699	0.0357574
853	0.430689	0.707636	0.638404	0.0183179	0.00105511	0.0362132
854	0.430861	0.707315	0.638096	0.0181595	0.00111823	0.0362909
855	0.430739	0.70775	0.638978	0.0179315	0.00164422	0.03554
856	0.431025	0.708104	0.638572	0.0175355	0.00236661	0.0356642
857	0.431467	0.70809	0.637409	0.0167746	0.00126427	0.0361459
858	0.431232	0.70831	0.636997	0.0171585	0.000727872	0.0362829
859	0.43172	0.708453	0.636636	0.0175119	0.00067394	0.0364873
860	0.431488	0.707932	0.6371	0.0173311	0.000667288	0.0368884
861	0.430953	0.70751	0.636149	0.017638	0.00100777	0.0366571
862	0.430854	0.70792	0.636585	0.0174431	0.000937558	0.0365851
863	0.431151	0.707656	0.636052	0.0177206	0.000753319	0.03564
864	0.431128	0.707487	0.636153	0.0177534	0.00104772	0.0362871
865	0.430808	0.707329	0.635594	0.0181708	0.00149714	0.0370525
866	0.430633	0.706988	0.6354	0.0182946	0.000765867	0.0364297
867	0.430815	0.707147	0.635654	0.0182307	0.000831095	0.0367315
868	0.430515	0.7073	0.635436	0.0174339	0.000956352	0.0358812
869	0.430769	0.706992	0.635478	0.0174838	0.000695854	0.0361785
870	0.430694	0.70698	0.63508	0.0177159	0.000864465	0.0356256
871	0.430592	0.706847	0.635014	0.0176473	0.0012767	0.0352752
872	0.431054	0.706462	0.635322	0.0172568	0.000723084	0.035483
873	0.431405	0.705895	0.634228	0.0174878	0.00112238	0.0356617
874	0.431229	0.706113	0.634492	0.0175333	0.00100568	0.0360825
875	0.430715	0.706291	0.634373	0.0176038	0.00160154	0.0360685
876	0.429754	0.705885	0.633637	0.0179319	0.00127725	0.0367192
877	0.430689	0.706053	0.634034	0.0165624	0.00137882	0.0362191
878	0.430543	0.706172	0.633408	0.016803	0.00111827	0.036657
879	0.430136	0.705856	0.633267	0.0172626	0.00219756	0.0359826
880	0.430076	0.706142	0.633525	0.0166955	0.00189885	0.0357345
881	0.429869	0.705927	0.633237	0.01727	0.00199239	0.0355076
882	0.430713	0.705911	0.633303	0.0174172	0.00109149	0.0359194
883	0.430307	0.705672	0.63233	0.0181985	0.00115488	0.0355226
884	0.430412	0.705459	0.633003	0.0171536	0.00129289	0.0353552
885	0.430513	0.705749	0.632356	0.0168565	0.00180246	0.0353226
886	0.429959	0.705364	0.631965	0.0172682	0.00190857	0.0352206
887	0.430559	0.705432	0.631183	0.0178721	0.0020823	0.0355274
888	0.430065	0.70526	0.631462	0.0174254	0.00166943	0.035789
889	0.429696	0.705019	0.631563	0.0174287	0.00162012	0.0355877
890	0.429892	0.705089	0.631285	0.0163613	0.0014047	0.0362107
891	0.429578	0.705254	0.631281	0.0167939	0.00142189	0.0358008
892	0.430178	0.704779	0.631065	0.0169522	0.00110462	0.0361129
893	0.430858	0.705025	0.631351	0.017034	0.00156287	0.0354868
894	0.433953	0.707072	0.632535	0.0165535	0.000999295	0.0356547
895	0.428561	0.703577	0.630478	0.0171835	0.00152177	0.0356838
896	0.429489	0.7039	0.629481	0.0176788	0.00116834	0.0357321
897	0.429514	0.703477	0.629468	0.0181609	0.000834408	0.0362563
898	0.430371	0.70391	0.628922	0.0177667	0.00157755	0.0357964
899	0.430324	0.703716	0.629447	0.01775	0.00139917	0.0370446
900	0.430541	0.70369	0.629205	0.0177718	0.000803334	0.0380694
901	0.430207	0.703285	0.629477	0.0184744	0.00154832	0.0365477
902	0.430413	0.704004	0.629985	0.0177962	0.00133544	0.0360545
903	0.430383	0.704432	0.62936	0.0175888	0.00137224	0.0361205
904	0.430671	0.70437	0.628846	0.0165487	0.00165306	0.0361351
905	0.430645	0.704506	0.628733	0.0163035	0.00135877	0.0365686
906	0.430315	0.704095	0.628782	0.0173653	0.00176012	0.0368092
907	0.430594	0.703676	0.628694	0.0167334	0.00127282	0.0369452
908	0.43041	0.703764	0.628339	0.0176186	0.000879171	0.0370098
909	0.43005	0.703501	0.628346	0.0171135	0.000915238	0.0363459
910	0.429578	0.703743	0.628178	0.0176334	0.00140773	0.0375327
911	0.430285	0.703715	0.627949	0.0180771	0.00115729	0.0360992
912	0.430252	0.703472	0.627915	0.0178548	0.00137033	0.0370537
913	0.429751	0.703221	0.627507	0.0167806	0.00105118	0.0367851
914	0.430465	0.703178	0.62688	0.0169042	0.00118003	0.0369634
915	0.429842	0.703116	0.626828	0.0169625	0.00171463	0.0373971
916	0.429645	0.702996	0.626933	0.0172555	0.00114478	0.0365908
917	0.429479	0.702416	0.625884	0.0174669	0.00121133	0.0373224
918	0.430142	0.702889	0.626006	0.0168803	0.00104742	0.0359248
919	0.43001	0.703043	0.626288	0.0170526	0.000596724	0.0360476
920	0.429261	0.703357	0.625795	0.0169512	0.0013329	0.0367982
921	0.429743	0.702621	0.625934	0.0171784	0.00057471	0.0367841
922	0.429568	0.702775	0.625392	0.0164297	0.000680775	0.0366116
923	0.429401	0.70258	0.625388	0.0178618	0.00123811	0.0368443
924	0.429604	0.702215	0.625191	0.0175782	0.00135354	0.0365885
925	0.429913	0.701972	0.625176	0.0177255	0.00163862	0.0366356
926	0.429938	0.702086	0.625111	0.0173849	0.00129737	0.0368711
927	0.430071	0.701884	0.624819	0.0171638	0.00140084	0.0372549
928	0.429617	0.701699	0.624578	0.0174551	0.00122724	0.0360632
929	0.430024	0.701728	0.624081	0.0167475	0.00112444	0.0361377
930	0.43036	0.701798	0.624873	0.0173173	0.0015472	0.0360738
931	0.429697	0.702415	0.624127	0.016816	0.00132756	0.0365875
932	0.429801	0.701928	0.623902	0.0168892	0.00183536	0.0355706
933	0.42995	0.701544	0.623812	0.0169623	0.00195049	0.036625
934	0.429413	0.701624	0.623714	0.0176482	0.00161848	0.0360934
935	0.429599	0.701421	0.623729	0.0172924	0.000874062	0.0365917
936	0.429165	0.70127	0.623115	0.0170654	0.00115708	0.0357417
937	0.429276	0.701553	0.622978	0.0170965	0.0010132	0.0368312
938	0.429209	0.701411	0.622545	0.0170168	0.00144035	0.0369148
939	0.428932	0.700878	0.622579	0.0168999	0.000961469	0.0365655
940	0.429528	0.700538	0.622208	0.0172306	0.00110841	0.0367567
941	0.433132	0.702934	0.623882	0.0177355	0.000835064	0.0355922
942	0.428227	0.700121	0.621852	0.0172128	0.00115049	0.0359905
943	0.428206	0.6994	0.62139	0.0174553	0.000636434	0.0365768
944	0.428587	0.699484	0.62118	0.0172254	0.00132745	0.0367664
945	0.42855	0.700119	0.62069	0.0180027	0.000441531	0.0367102
946	0.42922	0.699805	0.621345	0.0177528	0.00139248	0.0370958
947	0.428921	0.700322	0.621063	0.0174093	0.00113647	0.0372128
948	0.429042	0.700191	0.620954	0.0175183	0.0014798	0.0369973
949	0.42872	0.700372	0.621417	0.0174449	0.00140945	0.0367554
950	0.429162	0.700447	0.620966	0.0170197	0.00152143	0.0367721
951	0.428728	0.700639	0.620602	0.0174077	0.00133217	0.0362758
952	0.429336	0.700617	0.620515	0.0175105	0.00132839	0.036317
953	0.429725	0.70071	0.620438	0.0168906	0.00182932	0.0366601
954	0.428947	0.700387	0.62028	0.0169474	0.00145334	0.0366371
955	0.428867	0.700504	0.620108	0.0175579	0.00178479	0.0359704
956	0.429242	0.700405	0.619288	0.0171158	0.00162043	0.0370784
957	0.429484	0.70096	0.62005	0.0169695	0.00134745	0.0366565
958	0.429043	0.700064	0.619842	0.0173144	0.0013811	0.0374305
959	0.429129	0.69976	0.61953	0.0170105	0.00138192	0.0367688
960	0.429321	0.699945	0.619101	0.016803	0.00170945	0.0368764
961	0.428408	0.69975	0.618954	0.0164613	0.00153928	0.036317
962	0.428769	0.699632	0.619271	0.0171716	0.00151501	0.0367017
963	0.429363	0.69987	0.618482	0.0169524	0.00145725	0.0360525
964	0.428915	0.699264	0.618765	0.0170231	0.00142061	0.0357954
965	0.428886	0.699904	0.618089	0.0167289	0.00142736	0.036933
966	0.428383	0.699207	0.617746	0.0171192	0.000709364	0.0367436
967	0.429005	0.698707	0.617556	0.0164384	0.00128103	0.0364757
968	0.428743	0.698339	0.617478	0.0173127	0.00116477	0.0360338
969	0.428725	0.698812	0.617922	0.0169858	0.00134047	0.0361145
970	0.428469	0.698194	0.617577	0.0168563	0.00123532	0.0367096
971	0.428557	0.698902	0.617242	0.0176791	0.00159113	0.036768
972	0.42865	0.697975	0.617091	0.0174557	0.00173067	0.0363101
973	0.428423	0.69872	0.616542	0.0175637	0.00188154	0.0367155
974	0.428676	0.697916	0.616635	0.0175443	0.0015997	0.0368112
975	0.428925	0.698523	0.616193	0.017179	0.000746806	0.0367452
976	0.428109	0.698571	0.616123	0.0168404	0.00136778	0.0361613
977	0.428526	0.697941	0.616265	0.0172222	0.00144674	0.0357864
978	0.428303	0.697885	0.61671	0.0174989	0.00144455	0.0370605
979	0.42817	0.698222	0.616275	0.0172829	0.00154006	0.0366103
980	0.428299	0.698155	0.615402	0.0171659	0.00114709	0.0367363
981	0.428192	0.697835	0.615083	0.0169954	0.00123501	0.036073
982	0.428358	0.697836	0.61476	0.0166661	0.000767211	0.036312
983	0.428403	0.697494	0.615059	0.0171258	0.00157382	0.0368995
984	0.428339	0.697317	0.615333	0.0173311	0.001652	0.035987
985	0.427874	0.69704	0.614884	0.0173885	0.00117604	0.0363613
986	0.428352	0.696611	0.614719	0.0173523	0.00087922	0.0366553
987	0.428473	0.696803	0.614538	0.0164227	0.00139387	0.0360263
988	0.431912	0.698736	0.615726	0.0167803	0.000538367	0.0368191
989	0.42703	0.696148	0.613494	0.0170478	0.000964521	0.0362521
990	0.427067	0.696117	0.613057	0.0173773	0.000888194	0.0373299
991	0.427975	0.696147	0.613849	0.0171334	0.00233455	0.0371038
992	0.427577	0.69656	0.612648	0.0176514	0.000968434	0.0368831
993	0.428242	0.696008	0.613308	0.0169444	0.00125655	0.0364916
994	0.428183	0.696367	0.613673	0.0170885	0.0015512	0.0376281
995	0.428046	0.696582	0.613187	0.0175012	0.00133	0.0364439
996	0.427504	0.6968	0.613426	0.016858	0.00157598	0.0369128
997	0.428316	0.696231	0.612513	0.0172075	0.000677928	0.036126
998	0.427984	0.696679	0.61259	0.0173423	0.000946158	0.0364838
999	0.428328	0.696374	0.612527	0.0170601	0.00152319	0.0369098
1000	0.428356	0.695997	0.612588	0.0176171	0.0012306	0.0371641
1001	0.428194	0.696067	0.612817	0.0171601	0.00135522	0.0368526
1002	0.428343	0.696421	0.611906	0.0168785	0.00175314	0.0375738
1003	0.428471	0.69605	0.611254	0.016483	0.00155672	0.0369382
1004	0.428094	0.695916	0.612044	0.0163394	0.00201114	0.0372551
1005	0.428399	0.695873	0.6119	0.0170595	0.00180087	0.0371418
1006	0.428048	0.696013	0.611266	0.0164275	0.00148974	0.0368173
1007	0.42817	0.696022	0.611998	0.0165598	0.00175344	0.0371094
1008	0.427889	0.695714	0.611028	0.0165049	0.00186248	0.0378308
1009	0.427976	0.695769	0.611472	0.0167634	0.00194408	0.0374511
1010	0.428246	0.69564	0.611031	0.0172857	0.00144679	0.0371561
1011	0.428134	0.696044	0.610668	0.0166079	0.00184138	0.0363244
1012	0.427892	0.695446	0.610296	0.0167151	0.00157873	0.036523
1013	0.427764	0.695482	0.60983	0.0168081	0.00140169	0.0363459
1014	0.427416	0.694924	0.609753	0.0172944	0.00172335	0.036891
1015	0.428031	0.695662	0.60946	0.0168059	0.00151278	0.0368206
1016	0.428385	0.695157	0.609449	0.0171251	0.00169542	0.0360556
1017	0.427813	0.694795	0.608903	0.0169236	0.00136491	0.0363651
1018	0.427841	0.695036	0.608986	0.0175653	0.00172906	0.0372436
1019	0.427738	0.694946	0.609055	0.0169148	0.00239711	0.0369614
1020	0.428311	0.695197	0.608682	0.0171949	0.00189241	0.0369489
1021	0.427821	0.694637	0.608684	0.0168054	0.00103086	0.0374055
1022	0.427231	0.694532	0.608785	0.0166062	0.00120112	0.0371104
1023	0.427202	0.694659	0.608421	0.0174516	0.000891549	0.03627
1024	0.426866	0.694286	0.608701	0.0168505	0.00154459	0.036843
1025	0.427209	0.694192	0.607924	0.0172928	0.00177486	0.0370705
1026	0.426962	0.69452	0.608433	0.0168639	0.00139495	0.0369527
1027	0.427739	0.694172	0.607522	0.0170513	0.000975911	0.0373951
1028	0.427916	0.693766	0.607719	0.0168074	0.00146207	0.0368185
1029	0.428005	0.693783	0.606855	0.0172207	0.000974928	0.0369294
1030	0.427509	0.693596	0.606993	0.0167017	0.00107872	0.0372409
1031	0.427397	0.693702	0.606513	0.0171618	0.00131219	0.0373869
1032	0.428158	0.693069	0.606979	0.0167257	0.000870256	0.0370036
1033	0.427947	0.693115	0.606442	0.0168272	0.0014014	0.0370634
1034	0.427877	0.693016	0.605914	0.0166205	0.00160113	0.037128
1035	0.431521	0.695094	0.607068	0.016428	0.00102433	0.0359239
1036	0.426088	0.692053	0.605054	0.0173237	0.00128609	0.0363492
1037	0.426802	0.691885	0.604565	0.0168874	0.00212545	0.0362401
1038	0.427249	0.691784	0.605522	0.0175823	0.00194754	0.036194
1039	0.42696	0.692424	0.604799	0.0167759	0.00155743	0.0361919
1040	0.427184	0.692186	0.604832	0.0170875	0.00197385	0.0372967
1041	0.427652	0.692812	0.605999	0.0182754	0.0021295	0.0373254
1042	0.427778	0.693433	0.606055	0.0171019	0.00198424	0.0371071
1043	0.42766	0.693178	0.604544	0.0177675	0.00156203	0.0370435
1044	0.427752	0.69249	0.604514	0.0171949	0.00167039	0.0367654
1045	0.427385	0.692546	0.60414	0.0168992	0.00182114	0.0379202
1046	0.426866	0.692654	0.60427	0.0166927	0.00140104	0.037752
1047	0.427105	0.692272	0.604105	0.0170135	0.00188248	0.0377993
1048	0.427252	0.69197	0.604443	0.0168365	0.00174983	0.0377691
1049	0.427409	0.692072	0.604081	0.0169936	0.00266276	0.0368811
1050	0.42686	0.692515	0.604175	0.016067	0.00196812	0.0387429
1051	0.427151	0.692527	0.603544	0.0165683	0.00206121	0.0377223
1052	0.427512	0.691937	0.603426	0.0168588	0.00260748	0.0373513
1053	0.427707	0.691993	0.603585	0.0164695	0.00273326	0.036656
1054	0.427303	0.691776	0.603689	0.01607	0.00209446	0.0373751
1055	0.427611	0.691894	0.602893	0.0159528	0.00246348	0.0371144
1056	0.427606	0.691776	0.60305	0.0162044	0.00252665	0.0370276
1057	0.427158	0.691969	0.602972	0.0173296	0.00248984	0.037098
1058	0.427574	0.691984	0.602802	0.0169631	0.00260278	0.0372577
1059	0.427118	0.691514	0.60241	0.0168236	0.00233219	0.0379665
1060	0.426855	0.691529	0.602118	0.0174251	0.00258901	0.0375996
1061	0.42637	0.691259	0.601985	0.0171057	0.00189174	0.0378033
1062	0.426792	0.69145	0.601282	0.0169971	0.00120269	0.0367043
1063	0.427385	0.69155	0.601575	0.0162775	0.00169145	0.0370155
1064	0.426885	0.690494	0.60177	0.0167206	0.00217241	0.0369487
1065	0.42687	0.690628	0.600892	0.0164666	0.00146413	0.0374253
1066	0.426924	0.690828	0.601186	0.0174137	0.00163026	0.0380567
1067	0.426978	0.690755	0.600919	0.0170194	0.00182404	0.0372216
1068	0.427026	0.691472	0.600196	0.0165945	0.00208063	0.0373755
1069	0.42731	0.691022	0.600326	0.0163425	0.0012279	0.0370463
1070	0.427129	0.690517	0.59951	0.0168632	0.00206276	0.0375052
1071	0.427177	0.690779	0.599875	0.0169662	0.00142049	0.0369693
1072	0.426942	0.6904	0.60019	0.0168421	0.0013009	0.0373159
1073	0.427141	0.69044	0.599505	0.0166712	0.00159684	0.0371425
1074	0.427573	0.690088	0.600011	0.016572	0.00101652	0.0367923
1075	0.427161	0.690605	0.59886	0.0168233	0.00151674	0.0374773
1076	0.426814	0.690111	0.598945	0.0165239	0.00134615	0.0371708
1077	0.426816	0.689563	0.598523	0.0169012	0.00142997	0.037
1078	0.427064	0.689823	0.598401	0.017463	0.00140933	0.0367619
1079	0.426721	0.689738	0.598493	0.0167822	0.00152449	0.0372724
1080	0.426444	0.689575	0.59794	0.0165814	0.00140881	0.0371143
1081	0.426685	0.689754	0.597969	0.0164225	0.00192272	0.0380873
1082	0.430506	0.691227	0.599189	0.0168162	0.00153318	0.0376877
1083	0.425199	0.688392	0.597157	0.0165996	0.00158178	0.0370109
1084	0.425481	0.687902	0.597064	0.0166313	0.00161765	0.038057
1085	0.426015	0.688553	0.597136	0.0171727	0.0024576	0.037612
1086	0.42602	0.689023	0.596789	0.0171412	0.0015365	0.037514
1087	0.425298	0.688268	0.597572	0.0172215	0.00142246	0.0366167
1088	0.426373	0.688124	0.597535	0.0176393	0.0025181	0.0372062
1089	0.426854	0.689446	0.596838	0.0172893	0.00274421	0.0373616
1090	0.426589	0.688604	0.597132	0.0168135	0.00181789	0.0377539
1091	0.42655	0.689014	0.596721	0.0167148	0.00173219	0.0378785
1092	0.426307	0.688863	0.597041	0.0165532	0.00186943	0.0370879
1093	0.426321	0.688463	0.596881	0.0174767	0.00122201	0.0373728
1094	0.426751	0.688378	0.596598	0.0175824	0.00136346	0.0372894
1095	0.426413	0.68874	0.59606	0.0171612	0.00219425	0.0370055
1096	0.426066	0.688431	0.596026	0.0175808	0.00188271	0.0368719
1097	0.427043	0.687987	0.59603	0.0170252	0.00188898	0.0366296
1098	0.426162	0.688429	0.596132	0.0173659	0.00175424	0.036854
1099	0.426626	0.688334	0.595666	0.0170548	0.00233305	0.0365466
1100	0.426473	0.688368	0.595739	0.0166104	0.00250009	0.0367255
1101	0.425941	0.688325	0.595055	0.016352	0.0021412	0.0370259
1102	0.426232	0.688151	0.595177	0.0172504	0.00152155	0.0377475
1103	0.426062	0.68807	0.595092	0.0172572	0.00246346	0.0368051
1104	0.426408	0.687816	0.594845	0.0171102	0.00202325	0.0372313
1105	0.426148	0.6882	0.594817	0.0171596	0.00195743	0.0374086
1106	0.42622	0.687399	0.593946	0.0161435	0.00131853	0.0374893
1107	0.426118	0.687755	0.594215	0.0162854	0.00243121	0.0378712
1108	0.426225	0.687802	0.594673	0.0167799	0.00227382	0.0375655
1109	0.426373	0.688031	0.594181	0.0171726	0.00224292	0.038002
1110	0.426251	0.687429	0.594101	0.0167849	0.00253487	0.0380182
1111	0.426583	0.68747	0.59379	0.0170315	0.00212254	0.0387794
1112	0.425952	0.687051	0.593799	0.016742	0.00223038	0.0372871
1113	0.426272	0.686708	0.593428	0.0170852	0.00198875	0.0376944
1114	0.426274	0.686544	0.593053	0.0163676	0.00265779	0.0376518
1115	0.42663	0.686694	0.593102	0.0165544	0.00251027	0.037702
1116	0.426317	0.686758	0.593087	0.0175914	0.00255164	0.0374743
1117	0.425861	0.686585	0.592887	0.017177	0.00247218	0.0376712
1118	0.425944	0.686046	0.592395	0.0164577	0.00208848	0.0376612
1119	0.426131	0.686394	0.592703	0.0165644	0.0017703	0.0373828
1120	0.425974	0.686213	0.59255	0.0173382	0.00147817	0.0371218
1121	0.426104	0.686216	0.591981	0.0172211	0.00161792	0.038254
1122	0.426077	0.68586	0.591731	0.017605	0.00190524	0.0378953
1123	0.425933	0.68568	0.591243	0.017351	0.00230801	0.0371558
1124	0.426313	0.685811	0.591532	0.0165439	0.00207313	0.0376169
1125	0.426138	0.685665	0.591259	0.0165602	0.00213788	0.0376775
1126	0.426215	0.685626	0.591041	0.0164284	0.00167056	0.0388242
1127	0.426513	0.685256	0.590628	0.0167478	0.00212465	0.0376247
1128	0.425887	0.685486	0.590315	0.017402	0.00222081	0.0377882
1129	0.429691	0.687169	0.591711	0.0172608	0.00203968	0.0382374
1130	0.42469	0.684034	0.589334	0.017049	0.00193104	0.0384351
1131	0.425001	0.684132	0.58924	0.017725	0.00204769	0.0381772
1132	0.424711	0.684238	0.589497	0.0181395	0.00198052	0.0372053
1133	0.425638	0.684256	0.589884	0.0171061	0.00185815	0.0379449
1134	0.425145	0.68451	0.589992	0.0171656	0.00218061	0.0376599
1135	0.425603	0.684896	0.589394	0.0172619	0.00289239	0.0379332
1136	0.426048	0.685167	0.589642	0.0171672	0.00229857	0.0368642
1137	0.426037	0.68544	0.589689	0.0174025	0.00202303	0.0373665
1138	0.426225	0.685156	0.589934	0.0171701	0.00233472	0.0377851
1139	0.425947	0.685394	0.588914	0.0170566	0.00138463	0.0384583
1140	0.425904	0.68421	0.589302	0.0163969	0.00193681	0.0386328
1141	0.425438	0.68451	0.588636	0.0173033	0.00218674	0.0377524
1142	0.425558	0.68479	0.589005	0.0173125	0.00189014	0.0387011
1143	0.425584	0.684598	0.588906	0.0170858	0.00152279	0.0381978
1144	0.425792	0.684645	0.588674	0.016822	0.00164865	0.0378145
1145	0.425172	0.684689	0.588531	0.0175058	0.00232562	0.0373802
1146	0.425466	0.684495	0.587513	0.0167281	0.00185156	0.0373907
1147	0.425505	0.684209	0.588065	0.0169024	0.00207572	0.0378949
1148	0.425295	0.684006	0.587394	0.017089	0.00169349	0.0372846
1149	0.425822	0.684134	0.586954	0.0170066	0.00180588	0.0377399
1150	0.425418	0.683995	0.586757	0.0170147	0.00199029	0.037282
1151	0.425046	0.683941	0.587563	0.0172696	0.00219109	0.0369369
1152	0.425273	0.684244	0.587292	0.0172269	0.00204033	0.0371806
1153	0.425251	0.683903	0.587415	0.0171824	0.0019695	0.0376006
1154	0.424719	0.683908	0.586843	0.0170925	0.00217481	0.036677
1155	0.425561	0.683491	0.587016	0.0167806	0.0019429	0.0378173
1156	0.425558	0.683433	0.586953	0.0173973	0.00247381	0.0372185
1157	0.424881	0.683632	0.586278	0.0169922	0.00242116	0.0372704
1158	0.425353	0.682874	0.585973	0.0172683	0.00199217	0.0371844
1159	0.425169	0.683311	0.586094	0.0168658	0.00245933	0.0378026
1160	0.425244	0.682948	0.585485	0.0171894	0.00293593	0.0377454
1161	0.425358	0.682815	0.585554	0.01693	0.00272564	0.038404
1162	0.42512	0.682931	0.585561	0.0164479	0.00240426	0.0379625
1163	0.425695	0.682965	0.585192	0.0159212	0.00245787	0.0380143
1164	0.425247	0.682907	0.585031	0.0161476	0.00228024	0.0382033
1165	0.425482	0.682848	0.584393	0.0164527	0.00215024	0.0380611
1166	0.425486	0.682452	0.584418	0.0164803	0.00233837	0.0374698
1167	0.425406	0.682458	0.584671	0.0169529	0.0022688	0.0387755
1168	0.425094	0.682685	0.584109	0.0168962	0.00271474	0.0383735
1169	0.424798	0.682519	0.584186	0.0167041	0.00256618	0.0386815
1170	0.424868	0.682116	0.584249	0.0176453	0.0021654	0.0389796
1171	0.42461	0.682019	0.584058	0.0167341	0.00155484	0.0382007
1172	0.424595	0.68162	0.583718	0.01721	0.00210793	0.0384745
1173	0.424764	0.681334	0.583709	0.0176592	0.00249325	0.0392091
1174	0.425008	0.681812	0.58335	0.0167922	0.00155322	0.0382864
1175	0.425249	0.681416	0.58273	0.0159774	0.00143906	0.0382875
1176	0.428666	0.682964	0.584446	0.0162082	0.00188693	0.0381749
1177	0.424036	0.680468	0.582196	0.0167239	0.00184892	0.0383045
1178	0.424247	0.680148	0.582128	0.0172706	0.00202881	0.0382105
1179	0.424185	0.680141	0.582346	0.0175391	0.00218072	0.0386757
1180	0.42489	0.680733	0.582418	0.0170797	0.0023305	0.0379039
1181	0.424151	0.680767	0.582711	0.0172387	0.00238616	0.0384664
1182	0.424387	0.680907	0.582951	0.0171544	0.00250528	0.038079
1183	0.42469	0.6814	0.58218	0.0179178	0.00208238	0.0383948
1184	0.424608	0.681279	0.582524	0.017448	0.00198781	0.0384674
1185	0.424946	0.680936	0.582428	0.0171398	0.00223843	0.03843
1186	0.424525	0.680326	0.582257	0.0171263	0.0025749	0.0384478
1187	0.424921	0.680573	0.581125	0.0173714	0.00251759	0.0384908
1188	0.424438	0.680734	0.581568	0.0169719	0.00211303	0.0395651
1189	0.424006	0.680362	0.580931	0.0173843	0.00231617	0.038595
1190	0.424211	0.680965	0.581376	0.0171503	0.00236431	0.0384871
1191	0.42429	0.680821	0.581386	0.0170663	0.00236423	0.0392324
1192	0.424707	0.680897	0.580945	0.0169096	0.00246531	0.0381056
1193	0.424203	0.680827	0.581231	0.0173669	0.00261378	0.0376754
1194	0.424559	0.680398	0.580526	0.0170799	0.00177771	0.0390731
1195	0.424416	0.680656	0.580668	0.0167848	0.00189792	0.0382891
1196	0.424184	0.680513	0.579975	0.0168491	0.0026511	0.038772
1197	0.424305	0.680267	0.579886	0.0173007	0.00267783	0.0389239
1198	0.423794	0.680041	0.579573	0.0175924	0.00245141	0.0386704
1199	0.424368	0.67976	0.579561	0.0170122	0.00253238	0.0382382
1200	0.424592	0.679453	0.578646	0.0175203	0.00197915	0.0386668
1201	0.424965	0.679678	0.579256	0.0173438	0.00253219	0.0384204
1202	0.424692	0.679215	0.579212	0.0171984	0.00231588	0.0382829
1203	0.424158	0.679558	0.578837	0.0170375	0.00231578	0.0384089
1204	0.424592	0.679529	0.578629	0.017053	0.0025617	0.0390176
1205	0.424032	0.679212	0.578424	0.0171231	0.00241722	0.039047
1206	0.424278	0.679087	0.578822	0.0165251	0.00244643	0.0384419
1207	0.424358	0.679097	0.578989	0.0167897	0.00274793	0.0384724
1208	0.424545	0.678926	0.578338	0.0168799	0.00193244	0.0388323
1209	0.424472	0.679103	0.578728	0.016869	0.00284668	0.038469
1210	0.42423	0.678493	0.578171	0.0170118	0.00195826	0.0385699
1211	0.424283	0.678885	0.577895	0.0167107	0.00203813	0.0393164
1212	0.424126	0.678564	0.577476	0.0169794	0.00206859	0.0391282
1213	0.424312	0.67877	0.577135	0.0165385	0.00240091	0.0391761
1214	0.424657	0.678601	0.577247	0.016183	0.00243023	0.0393035
1215	0.424739	0.678383	0.577547	0.0169417	0.00256819	0.0383623
1216	0.424855	0.677812	0.576927	0.0173802	0.00295305	0.0382681
1217	0.42469	0.678595	0.576556	0.0165607	0.0021353	0.039083
1218	0.424581	0.678185	0.576164	0.0160347	0.00267637	0.0390129
1219	0.424438	0.678231	0.576633	0.0165501	0.00264408	0.0389429
1220	0.423988	0.678345	0.575904	0.0168196	0.00280405	0.039194
1221	0.424287	0.677659	0.576092	0.0167781	0.00293805	0.0396058
1222	0.424591	0.67775	0.576212	0.0166503	0.00343843	0.0394075
1223	0.428034	0.679725	0.57754	0.0168212	0.00200683	0.0391281
1224	0.423046	0.676566	0.575026	0.0168615	0.00236488	0.0396343
1225	0.423343	0.676168	0.574545	0.0167262	0.00210144	0.0391251
1226	0.423253	0.67701	0.574866	0.0171146	0.00270763	0.0379681
1227	0.424053	0.676622	0.574464	0.0171113	0.00219611	0.038768
1228	0.423853	0.676617	0.575174	0.0173963	0.00313215	0.0389062
1229	0.423575	0.676691	0.574979	0.0172727	0.0029232	0.0391269
1230	0.423918	0.677666	0.575117	0.0172947	0.00269788	0.0378782
1231	0.424504	0.677509	0.575244	0.0169698	0.00264646	0.0382309
1232	0.424497	0.676758	0.574575	0.0166868	0.00247484	0.0392007
1233	0.424332	0.676856	0.574339	0.0172388	0.00199753	0.0398264
1234	0.424111	0.676863	0.575129	0.016804	0.00293344	0.0393793
1235	0.424072	0.676571	0.574199	0.0167136	0.003295	0.0396367
1236	0.42411	0.677338	0.574303	0.017167	0.00330576	0.0400821
1237	0.423405	0.677096	0.574205	0.01744	0.0026223	0.0391956
1238	0.423108	0.676535	0.573906	0.0172329	0.00255634	0.0398196
1239	0.423573	0.676375	0.572985	0.0166645	0.00284845	0.0398835
1240	0.424005	0.676316	0.573657	0.0168369	0.00261317	0.0396446
1241	0.4239	0.675854	0.573854	0.0173935	0.00297212	0.0388592
1242	0.423721	0.675997	0.573388	0.0172704	0.00242466	0.0386951
1243	0.423413	0.676167	0.572643	0.0166867	0.00315701	0.0392258
1244	0.423405	0.67625	0.572865	0.0162563	0.00304411	0.0391023
1245	0.422976	0.675791	0.572045	0.0174498	0.00277751	0.0390537
1246	0.423737	0.675505	0.572387	0.0172765	0.00262197	0.0391722
1247	0.423663	0.675546	0.572397	0.0174864	0.00330473	0.0390814
1248	0.424064	0.675793	0.572123	0.0163914	0.00302128	0.0386456
1249	0.423495	0.675564	0.571904	0.0171098	0.00236373	0.0388773
1250	0.423814	0.675713	0.571929	0.0170759	0.00218949	0.038974
1251	0.423473	0.675408	0.571757	0.016793	0.00214856	0.0391398
1252	0.4235	0.67563	0.571435	0.0165868	0.00275309	0.0390839
1253	0.423352	0.675243	0.572229	0.0165502	0.0022917	0.0383451
1254	0.422747	0.674736	0.571385	0.016853	0.00309304	0.0388942
1255	0.423433	0.67525	0.571535	0.0164434	0.00275585	0.038592
1256	0.42322	0.67512	0.571168	0.0165822	0.00242155	0.0386771
1257	0.42333	0.674621	0.570984	0.0168059	0.00255855	0.0387217
1258	0.423757	0.675422	0.570536	0.0170148	0.0033734	0.0387172
1259	0.42365	0.67474	0.569973	0.0166447	0.00274767	0.0384407
1260	0.423658	0.674769	0.570195	0.0172019	0.00319527	0.0389121
1261	0.423118	0.674357	0.570596	0.0166048	0.00251174	0.0392904
1262	0.423332	0.674318	0.569825	0.016565	0.00271344	0.039457
1263	0.423656	0.674449	0.56968	0.0162514	0.00271144	0.039178
1264	0.423949	0.674076	0.569651	0.0168724	0.00288804	0.0389609
1265	0.423044	0.67383	0.56957	0.0170628	0.00285198	0.0390675
1266	0.423466	0.674091	0.569632	0.016622	0.00230398	0.0386971
1267	0.423423	0.673795	0.569258	0.0166544	0.00288314	0.0392038
1268	0.42288	0.673853	0.569191	0.0163843	0.00230283	0.039692
1269	0.423115	0.674095	0.568918	0.0163899	0.00281711	0.0395241
1270	0.426863	0.675722	0.569496	0.0170842	0.00180181	0.0402564
1271	0.421684	0.672566	0.56757	0.0164846	0.00200851	0.0397311
1272	0.422013	0.67232	0.567024	0.016889	0.00229012	0.0388044
1273	0.422471	0.67226	0.56748	0.0174562	0.0036353	0.0400014
1274	0.422997	0.672786	0.567529	0.0172031	0.00265273	0.0388367
1275	0.42244	0.672886	0.568063	0.0170282	0.00378457	0.0409279
1276	0.42242	0.673385	0.567811	0.0175096	0.00381799	0.03995
1277	0.422315	0.672887	0.567005	0.0170432	0.00275381	0.0393557
1278	0.423083	0.673156	0.567294	0.0170336	0.00274523	0.0393191
1279	0.422634	0.67316	0.566988	0.0171004	0.00256204	0.0390723
1280	0.422825	0.672805	0.567687	0.0170601	0.00223406	0.0403849
1281	0.423027	0.673049	0.567564	0.0163968	0.00254129	0.039618
1282	0.42297	0.67305	0.567629	0.0165842	0.00337552	0.0398395
1283	0.422722	0.672828	0.567958	0.0168571	0.00276496	0.0408869
1284	0.422647	0.672703	0.566882	0.0172154	0.00329236	0.0407625
1285	0.423033	0.67336	0.566464	0.0173045	0.00281594	0.0398113
1286	0.422324	0.672848	0.566621	0.0172247	0.00317773	0.0400676
1287	0.422445	0.673526	0.566537	0.017404	0.00224854	0.0405452
1288	0.422857	0.672889	0.566585	0.0175801	0.0029255	0.0396546
1289	0.422765	0.672898	0.565726	0.0172167	0.0030135	0.0399185
1290	0.42282	0.673061	0.565418	0.0169274	0.00330188	0.0396722
1291	0.423116	0.672395	0.565599	0.0171466	0.00298472	0.0399144
1292	0.423277	0.672613	0.565545	0.0171182	0.00278792	0.0400937
1293	0.422832	0.672723	0.565523	0.0168983	0.00272053	0.0395632
1294	0.423109	0.672695	0.565446	0.0171192	0.00325299	0.0394279
1295	0.423275	0.67257	0.565118	0.0164876	0.00316799	0.0400175
1296	0.423387	0.672049	0.564739	0.0167022	0.00305303	0.0393429
1297	0.422707	0.671983	0.564651	0.0166874	0.00292761	0.0404206
1298	0.423222	0.671699	0.564195	0.0167188	0.00275588	0.0403533
1299	0.423148	0.67193	0.564391	0.0169437	0.00286488	0.0394729
1300	0.423311	0.67126	0.5645	0.017226	0.00337705	0.040037
1301	0.423517	0.671833	0.563942	0.0175832	0.00253149	0.039777
1302	0.422878	0.671283	0.563676	0.0171844	0.00306963	0.0405071
1303	0.422909	0.671416	0.56422	0.0166427	0.00336955	0.0396405
1304	0.423184	0.671581	0.563641	0.0168322	0.00230655	0.0394121
1305	0.422786	0.670949	0.563741	0.0168955	0.00318067	0.0403708
1306	0.422595	0.671289	0.563291	0.0170061	0.00310319	0.0395648
1307	0.422927	0.670926	0.562746	0.0167089	0.00293488	0.0393303
1308	0.422701	0.670749	0.562749	0.0174701	0.00258993	0.0399303
1309	0.422679	0.67097	0.562895	0.0167186	0.00267861	0.0400393
1310	0.422199	0.670809	0.562713	0.0169732	0.00312377	0.0403735
1311	0.42291	0.670797	0.56286	0.0162305	0.00281483	0.0401094
1312	0.423002	0.670313	0.562118	0.0168078	0.0025765	0.0395335
1313	0.422107	0.6705	0.561915	0.01673	0.00298761	0.0403305
1314	0.422141	0.670446	0.562185	0.0160363	0.00288824	0.0398105
1315	0.422442	0.670519	0.561918	0.0173346	0.00309176	0.0392
1316	0.422232	0.671115	0.562388	0.0169305	0.00350275	0.03952
1317	0.426093	0.672187	0.562966	0.0165601	0.00292021	0.039323
1318	0.421605	0.669325	0.560459	0.0165032	0.00266923	0.0402891
1319	0.422008	0.669184	0.560363	0.0170048	0.00344678	0.0394593
1320	0.422263	0.669209	0.559947	0.0173293	0.00329038	0.0400618
1321	0.422431	0.669243	0.560137	0.0164929	0.00312246	0.0396594
1322	0.422086	0.669489	0.560851	0.0170038	0.00403128	0.0397708
1323	0.421978	0.66962	0.560508	0.0176973	0.00373297	0.0401493
1324	0.422423	0.669811	0.561144	0.0170148	0.00364845	0.0396086
1325	0.422307	0.670283	0.560354	0.0171932	0.00303298	0.0399829
1326	0.422319	0.669886	0.560873	0.0166566	0.00290049	0.0401516
1327	0.422607	0.669898	0.560548	0.0164733	0.0033847	0.04002
1328	0.422251	0.670215	0.560572	0.0168604	0.00329124	0.0395149
1329	0.422261	0.669337	0.56101	0.016517	0.00369995	0.0404841
1330	0.421846	0.669725	0.560462	0.0173564	0.00353818	0.0405392
1331	0.421696	0.669475	0.560169	0.0172523	0.00305634	0.040628
1332	0.42215	0.669164	0.559766	0.0170773	0.00399461	0.0407845
1333	0.421358	0.669533	0.559245	0.0172538	0.00335964	0.0409249
1334	0.421297	0.669339	0.559279	0.0177248	0.0037049	0.0412645
1335	0.421965	0.669404	0.559138	0.016755	0.00364257	0.0401142
1336	0.422466	0.669229	0.559436	0.0167427	0.00333261	0.0405371
1337	0.422153	0.669086	0.559237	0.0167758	0.00327138	0.0407781
1338	0.422245	0.669292	0.559073	0.0172978	0.00351734	0.0409598
1339	0.422027	0.668941	0.558645	0.0171149	0.00300629	0.0408165
1340	0.421935	0.668947	0.558663	0.0168702	0.00332286	0.0404299
1341	0.421912	0.668749	0.558365	0.0168366	0.0030943	0.0410282
1342	0.421746	0.668548	0.558425	0.0172547	0.0034424	0.0408539
1343	0.42225	0.668293	0.557915	0.0165632	0.00309848	0.0404369
1344	0.421977	0.668436	0.557869	0.0170686	0.00354385	0.0402097
1345	0.422081	0.668035	0.557477	0.0169626	0.00379314	0.0400861
1346	0.421822	0.667969	0.557336	0.0175249	0.00268521	0.0403459
1347	0.421562	0.667741	0.557547	0.0170078	0.00346006	0.0403554
1348	0.421837	0.667688	0.556836	0.0168833	0.00355463	0.0412462
1349	0.421876	0.667601	0.556926	0.0167413	0.00308064	0.040793
1350	0.421901	0.667324	0.556622	0.0169101	0.00341692	0.040421
1351	0.421773	0.66735	0.556643	0.0164348	0.002501	0.040716
1352	0.422181	0.667332	0.556782	0.016708	0.00306485	0.0404484
1353	0.422365	0.667192	0.556635	0.0166802	0.00285776	0.040262
1354	0.421798	0.667179	0.556254	0.0162358	0.00274802	0.04016
1355	0.422082	0.667225	0.556598	0.0173479	0.00306163	0.0405391
1356	0.42217	0.667063	0.556547	0.0167973	0.00363163	0.0404792
1357	0.421445	0.666869	0.556176	0.0166586	0.00347859	0.0403506
1358	0.42191	0.667036	0.55616	0.0162235	0.00304008	0.039992
1359	0.421958	0.667175	0.556188	0.0167167	0.00313377	0.0411308
1360	0.421254	0.667076	0.556198	0.0159251	0.00300742	0.0403036
1361	0.421254	0.666999	0.555171	0.0168293	0.00282879	0.0405541
1362	0.421254	0.666388	0.555515	0.0165074	0.00281023	0.0406305
1363	0.421299	0.66595	0.555321	0.0174441	0.00273739	0.040148
1364	0.425234	0.668155	0.555653	0.0169725	0.00320254	0.0399261
1365	0.419837	0.665462	0.553594	0.0169539	0.00310109	0.0407987
1366	0.420956	0.665397	0.553943	0.0173859	0.00372381	0.0404674
1367	0.421364	0.665263	0.553457	0.017455	0.00395133	0.0405209
1368	0.421553	0.665929	0.553268	0.0175495	0.00336566	0.0412898
1369	0.421324	0.665683	0.553914	0.0173754	0.00398608	0.0405844
1370	0.421239	0.665427	0.55401	0.0176382	0.00372647	0.0404999
1371	0.421868	0.665727	0.553849	0.0171878	0.00327355	0.0406102
1372	0.421698	0.665862	0.553618	0.0165345	0.00332065	0.0405821
1373	0.421739	0.666279	0.554205	0.0168605	0.00384776	0.0406858
1374	0.421491	0.665186	0.554007	0.016622	0.0029328	0.0409037
1375	0.421432	0.665506	0.553776	0.0169148	0.00381257	0.040531
1376	0.421272	0.665361	0.553373	0.0165939	0.00338387	0.0407321
1377	0.420993	0.664938	0.554071	0.0171588	0.00347521	0.0403632
1378	0.421449	0.665396	0.553608	0.016612	0.00351088	0.0404836
1379	0.421214	0.665544	0.553508	0.0173977	0.00348183	0.0400447
1380	0.421176	0.665287	0.55351	0.0178289	0.00362154	0.0397462
1381	0.421331	0.665091	0.552693	0.017085	0.00350017	0.040591
1382	0.421047	0.665412	0.55275	0.0165794	0.00359587	0.0407626
1383	0.421016	0.665157	0.552391	0.0165628	0.00353592	0.0406461
1384	0.421365	0.665349	0.55249	0.0167883	0.00361985	0.0408888
1385	0.420593	0.665077	0.55193	0.0170849	0.00378127	0.0405608
1386	0.421225	0.66489	0.55219	0.0170994	0.00319071	0.0400589
1387	0.421012	0.665047	0.551888	0.0166481	0.00364536	0.0406299
1388	0.421495	0.664328	0.551249	0.0170511	0.00358041	0.0405796
1389	0.421172	0.664404	0.551612	0.0167841	0.0029165	0.0408864
1390	0.421036	0.664174	0.551006	0.0166816	0.00330804	0.0409154
1391	0.421348	0.664453	0.551144	0.0169554	0.0031901	0.0415153
1392	0.421542	0.664011	0.551089	0.0169462	0.00381478	0.0413839
1393	0.421131	0.664088	0.551418	0.0168656	0.00396599	0.040555
1394	0.420925	0.663753	0.550741	0.0173393	0.00302042	0.0416904
1395	0.420785	0.664359	0.55123	0.0171193	0.00290349	0.0411308
1396	0.420826	0.663757	0.550631	0.0162181	0.00326836	0.0411362
1397	0.421015	0.664207	0.550691	0.0163574	0.0031701	0.0417591
1398	0.420999	0.663646	0.550211	0.0168437	0.00336926	0.0414509
1399	0.420766	0.663848	0.549876	0.0171363	0.00354021	0.0416002
1400	0.421174	0.663644	0.550448	0.0165847	0.0037432	0.0416009
1401	0.421358	0.663612	0.550273	0.0168336	0.00416746	0.0410709
1402	0.420465	0.663463	0.54974	0.0169391	0.00350095	0.0422716
1403	0.420848	0.663306	0.54918	0.0165791	0.00366201	0.0413891
1404	0.420871	0.663336	0.549295	0.0172133	0.00297709	0.0409373
1405	0.421181	0.663255	0.549371	0.0173014	0.00337333	0.0411954
1406	0.420591	0.66313	0.548737	0.0166111	0.00383304	0.0412308
1407	0.420319	0.663233	0.549114	0.0169831	0.00352201	0.0411898
1408	0.420535	0.662882	0.548729	0.0173703	0.00323961	0.0418624
1409	0.420361	0.663083	0.548653	0.0167203	0.00349432	0.0411892
1410	0.421019	0.662607	0.548363	0.0170407	0.00312435	0.041312
1411	0.424215	0.664411	0.549319	0.0168399	0.00320664	0.0410312
1412	0.419507	0.662019	0.547723	0.0172431	0.00298735	0.0418132
1413	0.419654	0.661471	0.547249	0.01763	0.00304938	0.0411392
1414	0.419305	0.661486	0.547252	0.017411	0.00374045	0.0404551
1415	0.42059	0.661981	0.546535	0.0172043	0.00315525	0.0416133
1416	0.420082	0.662347	0.548044	0.0177425	0.00388441	0.0412616
1417	0.420369	0.662387	0.546928	0.0174498	0.0039691	0.0415425
1418	0.420394	0.662148	0.546511	0.016976	0.00321622	0.0410146
1419	0.420918	0.661675	0.547292	0.0169287	0.0030447	0.0407443
1420	0.420988	0.661762	0.547525	0.0171505	0.00286589	0.0411943
1421	0.420174	0.661874	0.546918	0.0168893	0.00322804	0.0418395
1422	0.420449	0.661972	0.547025	0.0168071	0.00339824	0.0409733
1423	0.420638	0.66219	0.5474	0.016571	0.00376976	0.0413961
1424	0.420498	0.661818	0.547094	0.0173276	0.00391559	0.0416004
1425	0.420534	0.66189	0.546735	0.0177537	0.00397067	0.0406856
1426	0.4204	0.661973	0.546259	0.0167739	0.0039844	0.0408048
1427	0.420486	0.662579	0.545799	0.0167151	0.00404583	0.0412224
1428	0.420049	0.661701	0.545987	0.016555	0.00394356	0.0415477
1429	0.420512	0.661442	0.545412	0.0167524	0.00415022	0.0424351
1430	0.420232	0.661884	0.545281	0.0172269	0.00338708	0.0416728
1431	0.419565	0.661248	0.545793	0.0175018	0.00376409	0.0421077
1432	0.420041	0.661088	0.54553	0.0172389	0.00336502	0.0420128
1433	0.420522	0.661334	0.545287	0.0175586	0.0036395	0.0413072
1434	0.420178	0.661357	0.545086	0.0170583	0.00336892	0.0413482
1435	0.420784	0.6612	0.54435	0.0168013	0.00348207	0.0423102
1436	0.420501	0.661261	0.544373	0.0174072	0.00358121	0.042162
1437	0.420268	0.660783	0.544458	0.0172997	0.00386743	0.041512
1438	0.420412	0.661078	0.544382	0.0172613	0.00397767	0.0415642
1439	0.42038	0.661002	0.543726	0.0171402	0.0036508	0.0423498
1440	0.419951	0.660934	0.543904	0.017191	0.00339309	0.0414857
1441	0.419976	0.660869	0.544296	0.017031	0.00414498	0.0414681
1442	0.419477	0.660542	0.544643	0.0175343	0.00340233	0.0409302
1443	0.419833	0.660203	0.544142	0.0171976	0.00363663	0.0417948
1444	0.419923	0.660601	0.543303	0.0180624	0.00316676	0.0422715
1445	0.419572	0.660264	0.543678	0.0171983	0.00338858	0.0421521
1446	0.41987	0.660341	0.543377	0.0165409	0.0035527	0.0419777
1447	0.41971	0.660083	0.543037	0.0170509	0.00422491	0.0423322
1448	0.419575	0.660159	0.543055	0.0168658	0.00387468	0.0420265
1449	0.419988	0.659506	0.543425	0.0168083	0.00309202	0.0417463
1450	0.420161	0.659267	0.543057	0.0169308	0.00323733	0.0421467
1451	0.420101	0.659556	0.542899	0.0167017	0.00361247	0.0419056
1452	0.420184	0.65946	0.54241	0.0170412	0.00298304	0.0424318
1453	0.420262	0.659622	0.54184	0.0166364	0.00310953	0.0422574
1454	0.420106	0.659446	0.542184	0.0170515	0.00385642	0.0420852
1455	0.419859	0.659125	0.541862	0.0165047	0.00349316	0.0421593
1456	0.419552	0.659642	0.54211	0.0169285	0.00321762	0.0421437
1457	0.419716	0.659333	0.541409	0.0170829	0.00315336	0.0423269
1458	0.423433	0.660696	0.54255	0.0168485	0.00316265	0.0417723
1459	0.418247	0.658517	0.540716	0.0162673	0.0032477	0.0423649
1460	0.419212	0.657971	0.540652	0.0168668	0.00324352	0.0423539
1461	0.419164	0.657515	0.541015	0.0174099	0.00401773	0.0423168
1462	0.419644	0.65844	0.540179	0.0171202	0.0031945	0.0424924
1463	0.419544	0.658294	0.541099	0.0172175	0.00349429	0.0424033
1464	0.419394	0.658103	0.541099	0.0171108	0.00374391	0.041215
1465	0.419757	0.65863	0.54057	0.0174312	0.00400008	0.0420733
1466	0.419735	0.658839	0.5405	0.0167029	0.00343308	0.0422282
1467	0.419975	0.658691	0.540226	0.0161871	0.00283765	0.0426831
1468	0.420127	0.657948	0.540427	0.0163991	0.00376407	0.0422214
1469	0.419845	0.658103	0.540552	0.0168202	0.00402393	0.0413389
1470	0.420219	0.658537	0.540289	0.016804	0.00371972	0.0424245
1471	0.419162	0.658101	0.540997	0.0169077	0.00400438	0.0423346
1472	0.419424	0.658237	0.540833	0.0164246	0.00371236	0.0416904
1473	0.419623	0.658024	0.540819	0.0160855	0.00381639	0.0414608
1474	0.419015	0.658161	0.539997	0.0164453	0.00350114	0.0415024
1475	0.41948	0.657709	0.539487	0.0169009	0.00347335	0.0415662
1476	0.419042	0.658017	0.538874	0.0170089	0.00347175	0.0414918
1477	0.419644	0.657596	0.538776	0.0171954	0.00345004	0.0422703
1478	0.419329	0.657357	0.538573	0.0165002	0.00427976	0.041665
1479	0.419514	0.657416	0.538602	0.0165745	0.003692	0.0418983
1480	0.418864	0.657586	0.538449	0.0164791	0.00339269	0.042219
1481	0.419278	0.657272	0.538297	0.0169503	0.00379795	0.0421346
1482	0.419184	0.657479	0.537909	0.0169568	0.00358269	0.0418265
1483	0.419654	0.657338	0.537969	0.0162713	0.00349716	0.041679
1484	0.419582	0.656587	0.537586	0.0173048	0.00315097	0.0417877
1485	0.419572	0.656805	0.538054	0.0164808	0.00349651	0.0421932
1486	0.419544	0.656851	0.537769	0.0159784	0.00334262	0.0418381
1487	0.419207	0.65644	0.537714	0.0167887	0.00364665	0.0417853
1488	0.419339	0.656416	0.537301	0.0162927	0.00281056	0.0420295
1489	0.419223	0.656366	0.537443	0.0166255	0.00296846	0.0420022
1490	0.419368	0.656422	0.537943	0.0167789	0.00302123	0.0413703
1491	0.419345	0.656628	0.536957	0.0165643	0.00279493	0.042064
1492	0.419429	0.656286	0.536778	0.0165042	0.00284728	0.0425754
1493	0.418675	0.656003	0.536638	0.0164824	0.00350718	0.0423534
1494	0.4188	0.655931	0.536627	0.0158871	0.00372193	0.0425886
1495	0.419351	0.655946	0.536158	0.0165567	0.00350309	0.0428162
1496	0.419356	0.656195	0.535924	0.0168787	0.00326648	0.0424159
1497	0.419019	0.655593	0.535622	0.0170384	0.00359736	0.0425102
1498	0.419376	0.656079	0.53574	0.0165407	0.00330395	0.0422539
1499	0.419506	0.655954	0.535729	0.0165323	0.00364259	0.0424986
1500	0.419451	0.656014	0.535712	0.0157556	0.0031703	0.041225
1501	0.419244	0.655981	0.535372	0.0159894	0.00319222	0.042228
1502	0.419275	0.655171	0.535451	0.0168293	0.00406501	0.0423546
1503	0.419733	0.655107	0.535602	0.0170485	0.00344527	0.042214
1504	0.418897	0.655536	0.53463	0.0167022	0.00394071	0.0422565
1505	0.423118	0.656678	0.536072	0.0166495	0.00369744	0.0423375
1506	0.417341	0.65488	0.534284	0.0165981	0.00285257	0.042642
1507	0.417691	0.6541	0.534046	0.0167911	0.00306038	0.0414913
1508	0.418325	0.654373	0.534268	0.0171465	0.00415423	0.0420216
1509	0.419484	0.654074	0.533982	0.0161204	0.002899	0.0426018
1510	0.418929	0.654381	0.534445	0.0166748	0.00358144	0.0423134
1511	0.418395	0.654742	0.53444	0.0166885	0.00436228	0.0418587
1512	0.41845	0.654724	0.53412	0.0169668	0.00381855	0.041603
1513	0.418856	0.655356	0.534708	0.0167743	0.00387177	0.0425243
1514	0.418386	0.654787	0.53464	0.0162495	0.00445639	0.0426844
1515	0.418496	0.654567	0.534677	0.0164275	0.00438625	0.0427773
1516	0.418562	0.654641	0.533903	0.016971	0.00398029	0.0431199
1517	0.41818	0.654854	0.533913	0.0168802	0.00441475	0.0426113
1518	0.418244	0.654485	0.533738	0.016402	0.00392456	0.0431174
1519	0.418792	0.654299	0.533866	0.0167182	0.00457202	0.0425321
1520	0.418709	0.654423	0.533814	0.0169275	0.0038886	0.042351
1521	0.418344	0.654711	0.533256	0.0167532	0.00401822	0.0426288
1522	0.418222	0.654235	0.532829	0.0166117	0.00395426	0.0417925
1523	0.418645	0.654126	0.533337	0.0167897	0.00367727	0.0419972
1524	0.418307	0.654054	0.532764	0.0167493	0.00376629	0.042439
1525	0.418877	0.653717	0.532801	0.016693	0.00409396	0.042559
1526	0.418265	0.65357	0.532082	0.0167833	0.0034929	0.0423949
1527	0.418403	0.6539	0.53219	0.0167129	0.00375518	0.0418157
1528	0.418137	0.653381	0.532002	0.0167234	0.00389746	0.0416705
1529	0.418325	0.653439	0.531964	0.0169618	0.00365823	0.0424154
1530	0.418254	0.652953	0.531949	0.0166703	0.00358123	0.042149
1531	0.418152	0.653321	0.531444	0.0165847	0.00394456	0.0423212
1532	0.418336	0.653287	0.531832	0.016981	0.00340467	0.0424018
1533	0.418548	0.653529	0.530878	0.0161704	0.00427581	0.0421745
1534	0.418029	0.653458	0.531259	0.0163901	0.00343087	0.0425767
1535	0.418354	0.65315	0.530979	0.0165826	0.00336667	0.0421092
1536	0.418229	0.653438	0.53101	0.0162764	0.00373202	0.0430004
1537	0.417972	0.652827	0.530274	0.0175112	0.00377966	0.0425775
1538	0.4185	0.653081	0.529995	0.0167512	0.00387767	0.0422575
1539	0.418238	0.652839	0.530326	0.0165824	0.00431294	0.0427151
1540	0.418152	0.652767	0.530421	0.0172881	0.00421132	0.0429945
1541	0.417921	0.652674	0.530153	0.0161705	0.00388488	0.0428683
1542	0.418364	0.652689	0.529658	0.0159322	0.00378146	0.043182
1543	0.418407	0.652981	0.52941	0.0162823	0.00345111	0.0434547
1544	0.418061	0.652643	0.529114	0.0158749	0.00342131	0.0432013
1545	0.417813	0.652251	0.529362	0.0160011	0.00357683	0.0429355
1546	0.417917	0.652013	0.528541	0.0155296	0.00363506	0.0434247
1547	0.417872	0.652376	0.528579	0.016066	0.00386169	0.043694
1548	0.417006	0.652034	0.52903	0.0156301	0.00350333	0.0437684
1549	0.417671	0.652215	0.528995	0.0164422	0.00367464	0.0426827
1550	0.417653	0.651794	0.528906	0.0168595	0.00422836	0.0427695
1551	0.417767	0.651796	0.528875	0.0160839	0.00370405	0.0427555
1552	0.421424	0.653311	0.52984	0.016917	0.00383351	0.0429929
1553	0.416293	0.65075	0.527483	0.0162317	0.00406116	0.0434896
1554	0.416971	0.650995	0.527286	0.0166864	0.00342904	0.0429277
1555	0.417341	0.650874	0.527261	0.0169904	0.00455095	0.0442024
1556	0.417533	0.650745	0.527858	0.0164816	0.00377771	0.0427334
1557	0.417804	0.650837	0.5275	0.0163193	0.00412973	0.0434624
1558	0.417898	0.651144	0.527844	0.0167083	0.00488916	0.0427208
1559	0.418027	0.651551	0.527295	0.0168473	0.00417612	0.042366
1560	0.417748	0.651039	0.528098	0.0158117	0.00369305	0.0425036
1561	0.417862	0.651304	0.528165	0.0159931	0.00367082	0.0430419
1562	0.418143	0.651098	0.527282	0.0163444	0.00327644	0.0426599
1563	0.417608	0.651112	0.52803	0.01699	0.00404493	0.0429158
1564	0.417707	0.651199	0.527984	0.0166832	0.00418307	0.043575
1565	0.418146	0.651334	0.527365	0.0167556	0.00368859	0.0430807
1566	0.41795	0.650832	0.527608	0.0167639	0.00434982	0.0429083
1567	0.417931	0.651214	0.527103	0.016907	0.00361506	0.0433683
1568	0.417633	0.650387	0.527038	0.0166783	0.00465627	0.0434
1569	0.417772	0.650965	0.527235	0.0168892	0.0043025	0.0421555
1570	0.417376	0.650553	0.527019	0.016341	0.00437886	0.042894
1571	0.417118	0.650198	0.527108	0.0168559	0.00360511	0.0423737
1572	0.417986	0.650438	0.526085	0.017125	0.00374859	0.0428161
1573	0.41798	0.650199	0.525853	0.0169419	0.00417796	0.0430904
1574	0.41765	0.65014	0.526052	0.0169347	0.00389975	0.0428769
1575	0.417659	0.650029	0.525499	0.0166876	0.0041957	0.0427823
1576	0.417934	0.649835	0.525118	0.0167833	0.0038762	0.0433336
1577	0.417544	0.649745	0.525412	0.0167539	0.00445141	0.0430438
1578	0.417556	0.649717	0.524837	0.0169972	0.00384834	0.0435076
1579	0.417902	0.649337	0.525005	0.0165715	0.0039897	0.0430554
1580	0.417887	0.649545	0.524438	0.0166291	0.00384027	0.0430074
1581	0.417457	0.649169	0.524839	0.0165425	0.00354271	0.0431592
1582	0.417658	0.649561	0.524636	0.0167144	0.00423889	0.0426292
1583	0.417432	0.649295	0.523972	0.0164469	0.00377435	0.0425894
1584	0.416947	0.649439	0.52396	0.0167074	0.00407125	0.0424547
1585	0.417058	0.649015	0.523961	0.016704	0.00419826	0.0432503
1586	0.417572	0.648553	0.523954	0.0159511	0.00412811	0.0429534
1587	0.416919	0.64857	0.524486	0.0168293	0.00373252	0.0426655
1588	0.416724	0.648839	0.523926	0.0168027	0.00353976	0.0423639
1589	0.417026	0.649028	0.523828	0.0163558	0.00361747	0.0433025
1590	0.417142	0.648578	0.523927	0.0165417	0.0032311	0.0430062
1591	0.41675	0.649052	0.523915	0.0169976	0.00363367	0.0428723
1592	0.417483	0.648373	0.523122	0.0170524	0.00358377	0.0429817
1593	0.417313	0.648501	0.5231	0.0165832	0.00370893	0.042906
1594	0.417021	0.648519	0.522804	0.0167779	0.00325428	0.043442
1595	0.416774	0.648761	0.523057	0.0164408	0.00354452	0.0429027
1596	0.417432	0.647673	0.523017	0.0162584	0.00357267	0.0425612
1597	0.417548	0.648278	0.522836	0.0161629	0.00409636	0.04307
1598	0.417579	0.648211	0.522941	0.0168836	0.00378084	0.0428336
1599	0.420659	0.649493	0.523309	0.0168346	0.00335394	0.042467
1600	0.415874	0.647241	0.521331	0.0168281	0.00381499	0.0433561
1601	0.415711	0.647298	0.521184	0.0172978	0.00383484	0.0437548
1602	0.415933	0.647257	0.520565	0.0169952	0.00415955	0.0432767
1603	0.416284	0.646811	0.520716	0.0166932	0.00362854	0.0444258
1604	0.417054	0.647179	0.521444	0.0166497	0.00445414	0.0441708
1605	0.41653	0.647558	0.521805	0.0174359	0.00425625	0.043525
1606	0.416522	0.647619	0.521592	0.0172556	0.00371665	0.0434195
1607	0.416621	0.647947	0.52119	0.0170781	0.00388728	0.0433641
1608	0.41662	0.647569	0.521425	0.0169889	0.00357827	0.0436148
1609	0.417061	0.647189	0.520966	0.0163904	0.00411562	0.0443514
1610	0.416917	0.646728	0.52115	0.0172351	0.00364888	0.0441519
1611	0.417273	0.646741	0.52039	0.0167811	0.00430265	0.0442009
1612	0.416582	0.647031	0.521004	0.0160474	0.00410319	0.044213
1613	0.416706	0.647292	0.520492	0.0176768	0.00409045	0.0443594
1614	0.417	0.64695	0.520719	0.0161544	0.00377348	0.0437162
1615	0.416851	0.647625	0.520642	0.0168053	0.00370663	0.043438
1616	0.41696	0.646839	0.520022	0.0166419	0.00420306	0.0435834
1617	0.417027	0.647243	0.519543	0.0166544	0.00388369	0.0433949
1618	0.417136	0.646592	0.519911	0.0171534	0.0042646	0.0429667
1619	0.416695	0.646578	0.519886	0.0172828	0.00458961	0.0433615
1620	0.41603	0.646782	0.519379	0.0168286	0.00405729	0.0436958
1621	0.416408	0.646423	0.519408	0.0164923	0.00400747	0.0439611
1622	0.416256	0.64679	0.51922	0.0166791	0.00393762	0.0433942
1623	0.416826	0.646731	0.518672	0.0170716	0.00395137	0.0436113
1624	0.416875	0.646324	0.518452	0.0170482	0.00385686	0.0433181
1625	0.416623	0.646015	0.517957	0.0167822	0.00455428	0.0441935
1626	0.416072	0.64621	0.517951	0.0169991	0.00386306	0.0444502
1627	0.416355	0.646029	0.517919	0.0164774	0.00362116	0.0434297
1628	0.416665	0.645828	0.517827	0.0167244	0.00414501	0.0441065
1629	0.416994	0.645557	0.517514	0.0168348	0.00403499	0.0438126
1630	0.416433	0.645653	0.517335	0.0169556	0.00416188	0.0439271
1631	0.41638	0.645733	0.517919	0.0163622	0.00399726	0.0435767
1632	0.416069	0.645301	0.517376	0.0164883	0.00376872	0.0442199
1633	0.41576	0.645648	0.517882	0.0171128	0.00347233	0.0434552
1634	0.416298	0.645151	0.516912	0.0166301	0.00393083	0.0428964
1635	0.416011	0.645037	0.516883	0.0167775	0.00406445	0.0441249
1636	0.41672	0.645358	0.516761	0.0166437	0.00369894	0.0440456
1637	0.416443	0.645062	0.517392	0.0168645	0.00381661	0.0439474
1638	0.416156	0.64509	0.516809	0.0161067	0.003956	0.0437638
1639	0.416649	0.644813	0.516531	0.0165096	0.00353964	0.0440961
1640	0.41664	0.645047	0.516878	0.0159979	0.00361877	0.0441343
1641	0.416881	0.644547	0.516526	0.0159049	0.00402549	0.0438919
1642	0.416353	0.644564	0.516337	0.0164356	0.00365996	0.0436575
1643	0.416191	0.64424	0.516245	0.0172314	0.0042735	0.043671
1644	0.416444	0.643767	0.516207	0.0166706	0.00392516	0.0438847
1645	0.415988	0.644147	0.515801	0.0168781	0.00405221	0.0431221
1646	0.419566	0.645982	0.517119	0.0165649	0.00396706	0.0432726
1647	0.414841	0.64324	0.514973	0.016771	0.00343871	0.0437114
1648	0.416208	0.643796	0.51452	0.0179054	0.00431283	0.0437583
1649	0.416127	0.643366	0.514996	0.0173364	0.00445906	0.0440157
1650	0.415705	0.643783	0.515036	0.0181385	0.00395515	0.0440115
1651	0.416074	0.642971	0.515839	0.0170794	0.0043857	0.0442529
1652	0.41631	0.643716	0.514758	0.0174897	0.00494961	0.0440805
1653	0.416575	0.644619	0.515098	0.0172434	0.00426967	0.0432011
1654	0.416748	0.643951	0.515121	0.0164696	0.00356669	0.0434852
1655	0.415986	0.644358	0.515004	0.0169056	0.00422317	0.0439376
1656	0.416153	0.644419	0.515542	0.0167771	0.00401811	0.0437527
1657	0.41621	0.643941	0.515104	0.0167341	0.00387704	0.0438162
1658	0.415952	0.643461	0.515006	0.0165803	0.00435318	0.0438449
1659	0.415915	0.643335	0.515116	0.0162803	0.00408367	0.0434759
1660	0.415839	0.64331	0.51492	0.0167546	0.00373917	0.0436787
1661	0.415968	0.642911	0.514648	0.0170895	0.00330557	0.0438905
1662	0.4163	0.643593	0.514147	0.016984	0.00442643	0.0448492
1663	0.415305	0.643064	0.513599	0.0166632	0.00394878	0.0444833
1664	0.415922	0.643286	0.513726	0.0167808	0.00377399	0.0444644
1665	0.415935	0.643435	0.513092	0.0162134	0.00412513	0.0439106
1666	0.415782	0.642956	0.513233	0.0166307	0.00407177	0.044008
1667	0.415887	0.64311	0.513345	0.0170078	0.00462069	0.0439777
1668	0.416434	0.643419	0.512855	0.0172167	0.00402803	0.0441536
1669	0.415766	0.642855	0.512989	0.0172992	0.00386937	0.0435721
1670	0.416266	0.642686	0.512113	0.0170695	0.00479491	0.0436603
1671	0.416063	0.642639	0.512444	0.0166965	0.00418126	0.044134
1672	0.415864	0.642425	0.512281	0.0159796	0.00351102	0.0440693
1673	0.416246	0.642509	0.511992	0.016611	0.00421875	0.0442796
1674	0.415883	0.64305	0.512096	0.0164467	0.00419792	0.0447449
1675	0.416077	0.642382	0.511974	0.0166567	0.00435258	0.0445175
1676	0.415711	0.642056	0.511841	0.0163507	0.0045561	0.0441286
1677	0.415744	0.642609	0.511494	0.0164918	0.00408001	0.0440391
1678	0.415537	0.641861	0.511695	0.0163331	0.00400989	0.0439309
1679	0.415926	0.642148	0.512	0.0172587	0.00391084	0.0435588
1680	0.416209	0.641583	0.511512	0.0160572	0.00426679	0.0439146
1681	0.415962	0.641517	0.511309	0.0164454	0.00401796	0.0439654
1682	0.415714	0.641518	0.511142	0.0171952	0.00326446	0.0445397
1683	0.415253	0.641724	0.511171	0.0169337	0.00351617	0.0443088
1684	0.415709	0.641702	0.51073	0.017156	0.00365942	0.0445171
1685	0.415295	0.640953	0.510497	0.0169768	0.00375632	0.0442172
1686	0.415978	0.641335	0.510826	0.0174829	0.00389893	0.0442807
1687	0.415473	0.64103	0.510651	0.01702	0.00400181	0.0446148
1688	0.414798	0.641503	0.510284	0.0170581	0.00418908	0.0446789
1689	0.415888	0.64167	0.510485	0.0168202	0.00371423	0.0436954
1690	0.415726	0.64135	0.509938	0.0170756	0.00354065	0.044705
1691	0.415513	0.641037	0.51019	0.0174605	0.00441311	0.0442282
1692	0.415572	0.640716	0.509902	0.0168059	0.00435857	0.0445467
1693	0.419146	0.64268	0.510907	0.0165329	0.00459138	0.0439636
1694	0.414158	0.639887	0.509128	0.0169493	0.00337893	0.0443149
1695	0.414641	0.639854	0.508178	0.0164195	0.00410722	0.0443617
1696	0.415178	0.639784	0.508444	0.0164265	0.00407401	0.044515
1697	0.415445	0.639752	0.5083	0.0168214	0.00404224	0.0446619
1698	0.415007	0.639842	0.509272	0.0169226	0.00419143	0.0443001
1699	0.415696	0.64031	0.509585	0.0163972	0.00514944	0.0437901
1700	0.415696	0.640641	0.508625	0.0167343	0.00498386	0.0443051
1701	0.415807	0.640862	0.508624	0.0171558	0.00387795	0.0443082
1702	0.415925	0.640297	0.508913	0.0172564	0.00414051	0.0441748
1703	0.415947	0.640549	0.509063	0.0169152	0.00400124	0.0445236
1704	0.415559	0.640244	0.508896	0.017211	0.00444366	0.0441033
1705	0.415204	0.640181	0.508892	0.0171966	0.00430876	0.0439115
1706	0.414734	0.639877	0.508954	0.0168563	0.00460796	0.0434127
1707	0.414946	0.639823	0.508711	0.0174901	0.00463637	0.0443749
1708	0.415402	0.639931	0.508783	0.0170618	0.00429985	0.0442657
1709	0.415262	0.639995	0.508297	0.017163	0.00497917	0.0438058
1710	0.415021	0.640102	0.508827	0.0165534	0.00434221	0.0434219
1711	0.415389	0.640102	0.508041	0.0165446	0.00440801	0.0436212
1712	0.415522	0.639595	0.507581	0.0169068	0.00438546	0.0433415
1713	0.415233	0.639849	0.507743	0.0163975	0.00457254	0.0444309
1714	0.415234	0.63956	0.507513	0.0161167	0.00421942	0.0444763
1715	0.415276	0.639048	0.506991	0.0164984	0.00408367	0.0443794
1716	0.41549	0.639136	0.507039	0.0165609	0.00464194	0.0448996
1717	0.415017	0.639182	0.506513	0.0167945	0.00473568	0.0445129
1718	0.415312	0.639187	0.506196	0.016596	0.00445182	0.0450146
1719	0.415484	0.638897	0.506457	0.0170081	0.00429256	0.0447949
1720	0.41557	0.638822	0.50587	0.0166643	0.00455323	0.0439782
1721	0.415587	0.638978	0.505582	0.0167869	0.00456068	0.0439144
1722	0.415297	0.638795	0.505922	0.0164125	0.00426781	0.0446582
1723	0.415616	0.639155	0.505197	0.0164227	0.00452832	0.0445587
1724	0.415562	0.638822	0.505285	0.0171699	0.00455235	0.0449171
1725	0.415211	0.638796	0.505349	0.0171065	0.00462865	0.0444384
1726	0.415486	0.638298	0.505025	0.0161023	0.00376079	0.0445743
1727	0.415154	0.638463	0.505027	0.0166668	0.0044026	0.0451853
1728	0.414985	0.638177	0.5049	0.0167607	0.00427932	0.0443038
1729	0.414923	0.637753	0.504802	0.0167218	0.004406	0.0438816
1730	0.415027	0.637822	0.504249	0.0165347	0.00447315	0.0446436
1731	0.414857	0.638233	0.504243	0.0168246	0.00463987	0.0443679
1732	0.414834	0.637699	0.504777	0.0166823	0.00403721	0.0445422
1733	0.415094	0.638127	0.504139	0.0167473	0.00403113	0.0447009
1734	0.415129	0.637432	0.503843	0.0162044	0.00472191	0.0450058
1735	0.415342	0.636908	0.503682	0.0165478	0.00414193	0.0441562
1736	0.415349	0.637533	0.50381	0.0164623	0.00442146	0.0448566
1737	0.414996	0.637186	0.503951	0.016191	0.00458784	0.0445756
1738	0.415239	0.637641	0.50436	0.0167077	0.00449194	0.0445722
1739	0.414726	0.636725	0.5032	0.0168986	0.00419264	0.0450345
1740	0.418338	0.638536	0.504534	0.0165884	0.00370629	0.0444126
1741	0.413545	0.636163	0.502287	0.0167724	0.0037316	0.0446889
1742	0.414016	0.636323	0.502258	0.016901	0.00478479	0.0449875
1743	0.414866	0.636631	0.50221	0.017375	0.00366635	0.0450285
1744	0.41498	0.636841	0.502282	0.0167567	0.00397144	0.0442298
1745	0.414375	0.636362	0.50328	0.0165718	0.00432316	0.0447632
1746	0.414817	0.636644	0.502959	0.0170772	0.00366254	0.0451763
1747	0.41503	0.637049	0.503143	0.0168044	0.00387652	0.0449041
1748	0.41481	0.637376	0.502663	0.0164249	0.00450094	0.0446299
1749	0.414551	0.636705	0.502034	0.0165031	0.00380222	0.0451984
1750	0.414346	0.636437	0.502717	0.0174071	0.00410095	0.0447932
1751	0.413921	0.63624	0.502194	0.0168716	0.00455185	0.0444484
1752	0.41418	0.636102	0.502618	0.0172449	0.00407797	0.0442181
1753	0.414216	0.63609	0.502787	0.0172771	0.00491845	0.0444477
1754	0.414107	0.636274	0.502792	0.0173159	0.00477238	0.0444606
1755	0.414157	0.636459	0.502284	0.0173577	0.00459651	0.0437659
1756	0.414049	0.636956	0.501701	0.0162397	0.00460315	0.0443869
1757	0.414562	0.636088	0.502067	0.0162714	0.00419649	0.0446016
1758	0.41415	0.63643	0.502015	0.0162678	0.00461239	0.0445641
1759	0.414183	0.636337	0.501335	0.016482	0.00480518	0.044747
1760	0.414063	0.635892	0.501441	0.0160656	0.00440872	0.0440636
1761	0.414344	0.635725	0.500932	0.0168651	0.00419194	0.0447178
1762	0.414034	0.63593	0.500702	0.0165118	0.00427336	0.0447866
1763	0.41442	0.636049	0.500305	0.0164753	0.00489596	0.0449429
1764	0.41402	0.635948	0.500186	0.0166895	0.00417673	0.0445752
1765	0.414453	0.635988	0.499959	0.0162564	0.00455881	0.0450259
1766	0.414559	0.635393	0.500428	0.0168842	0.00398296	0.0444694
1767	0.414376	0.63528	0.500552	0.0160755	0.00424414	0.0447552
1768	0.414516	0.635597	0.5	0.0163765	0.00428328	0.0444151
1769	0.414047	0.634935	0.49927	0.0167617	0.00403246	0.0452735
1770	0.414138	0.635134	0.499076	0.0168008	0.00449114	0.0451249
1771	0.414091	0.634907	0.498901	0.01684	0.00425472	0.0444428
1772	0.414666	0.635179	0.498962	0.0166514	0.0039836	0.0450157
1773	0.414979	0.635069	0.498768	0.0164165	0.00415845	0.0448761
1774	0.414315	0.634836	0.498718	0.0167089	0.00444517	0.0445005
1775	0.414323	0.634721	0.498413	0.0165437	0.00451397	0.0443105
1776	0.414167	0.634839	0.498348	0.0163288	0.00408662	0.0451073
1777	0.414047	0.634617	0.498542	0.0167519	0.00481242	0.0454
1778	0.413904	0.634371	0.498172	0.0166912	0.00441742	0.0449848
1779	0.414134	0.634425	0.497968	0.0165786	0.00448028	0.0449962
1780	0.41393	0.634286	0.498284	0.0164856	0.00474769	0.0445212
1781	0.413922	0.634646	0.497461	0.0165731	0.00471151	0.0450819
1782	0.413748	0.634331	0.498429	0.0166854	0.00489392	0.0447376
1783	0.414224	0.633958	0.497549	0.0164772	0.00479674	0.045142
1784	0.41399	0.634163	0.49817	0.0162862	0.00465486	0.0448276
1785	0.414176	0.634208	0.497334	0.0166047	0.00459861	0.0443192
1786	0.414015	0.633659	0.497051	0.0162007	0.00425613	0.0450693
1787	0.417541	0.635053	0.498366	0.0169279	0.00432339	0.0448307
1788	0.412673	0.632824	0.496278	0.0168082	0.00474989	0.0446363
1789	0.412988	0.632685	0.496013	0.016341	0.00470782	0.0449878
1790	0.41305	0.63227	0.496812	0.0169923	0.00416412	0.0448579
1791	0.413736	0.633042	0.496077	0.015773	0.00543423	0.0455756
1792	0.413226	0.632981	0.496857	0.017077	0.00412597	0.0457704
1793	0.413637	0.632986	0.496342	0.0167442	0.00391564	0.0456276
1794	0.413257	0.633296	0.496351	0.0165705	0.00467403	0.0451674
1795	0.414048	0.633135	0.49585	0.0161183	0.00539784	0.0448143
1796	0.413681	0.633749	0.496316	0.0161224	0.00467306	0.0458851
1797	0.413588	0.633172	0.49609	0.0166375	0.00505727	0.0449389
1798	0.41356	0.63264	0.496716	0.0167595	0.00475912	0.0444107
1799	0.41385	0.632871	0.496306	0.0164546	0.00449536	0.0448481
1800	0.413791	0.632858	0.495929	0.0169057	0.00435593	0.0447144
1801	0.41392	0.633256	0.496235	0.0172902	0.00499865	0.045528
1802	0.413806	0.632968	0.495717	0.017311	0.00419037	0.0448394
1803	0.413351	0.632882	0.495186	0.017213	0.00370659	0.0451884
1804	0.413635	0.632468	0.495151	0.0167736	0.00383379	0.0455107
1805	0.413997	0.632944	0.495665	0.0171236	0.00440443	0.0450279
1806	0.413631	0.632515	0.49475	0.0169262	0.00394574	0.0454525
1807	0.413661	0.632115	0.494623	0.0173134	0.00451914	0.0454445
1808	0.413651	0.632252	0.494908	0.017304	0.0042394	0.0450883
1809	0.41352	0.6326	0.494455	0.0167119	0.00473672	0.0447001
1810	0.413582	0.632218	0.49435	0.0163632	0.0039395	0.0448361
1811	0.413473	0.632199	0.494347	0.0170348	0.00456472	0.0452735
1812	0.413333	0.632192	0.49376	0.0164508	0.00480764	0.045377
1813	0.41345	0.631688	0.493471	0.0160108	0.00488242	0.045567
1814	0.413362	0.631601	0.493589	0.0168907	0.00425596	0.045614
1815	0.413194	0.631709	0.493234	0.0165139	0.00435649	0.0456638
1816	0.41349	0.631778	0.49334	0.0170817	0.00479695	0.0454719
1817	0.413339	0.631539	0.493295	0.0160784	0.00421698	0.0448908
1818	0.413127	0.631356	0.492995	0.0161379	0.00429024	0.0452948
1819	0.412823	0.631076	0.493025	0.0164307	0.00426187	0.045193
1820	0.412548	0.631263	0.492882	0.0167483	0.00429138	0.0450046
1821	0.412602	0.631874	0.493111	0.015925	0.0046773	0.0444793
1822	0.412749	0.631597	0.492432	0.016162	0.00529488	0.04524
1823	0.412794	0.631173	0.49246	0.015984	0.00519053	0.0452287
1824	0.413109	0.631384	0.492649	0.0164862	0.00447306	0.044761
1825	0.412959	0.631202	0.492522	0.0164577	0.00503022	0.0454387
1826	0.412959	0.631317	0.492324	0.0162711	0.00476782	0.0451427
1827	0.413011	0.631056	0.491187	0.0164857	0.00529606	0.0459075
1828	0.41305	0.631299	0.491917	0.0161626	0.00450256	0.0451056
1829	0.412459	0.630635	0.490971	0.0168685	0.004697	0.0456774
1830	0.41281	0.63073	0.490999	0.0165735	0.00406047	0.0454351
1831	0.413044	0.630941	0.490972	0.0164414	0.005197	0.0460524
1832	0.413254	0.630529	0.491399	0.0165833	0.00502481	0.0455024
1833	0.41309	0.630303	0.490804	0.0172056	0.00479228	0.0454715
1834	0.416326	0.631978	0.492386	0.0164576	0.00488632	0.0453917
1835	0.411009	0.629286	0.490175	0.0170918	0.00566979	0.0449897
1836	0.412019	0.629267	0.490133	0.0172064	0.00472761	0.0452238
1837	0.412396	0.629893	0.48993	0.0180762	0.00500185	0.0455219
1838	0.413325	0.629641	0.490081	0.017228	0.00469062	0.0459074
1839	0.413091	0.629764	0.490986	0.016976	0.00481913	0.0447711
1840	0.413285	0.630111	0.490805	0.0175838	0.00465643	0.0447359
1841	0.413086	0.62978	0.490312	0.0167031	0.0041514	0.0450848
1842	0.41294	0.629857	0.490875	0.0169165	0.00451537	0.0452532
1843	0.412739	0.629731	0.490525	0.0161854	0.00455697	0.0454602
1844	0.413167	0.629983	0.490766	0.0166716	0.00510265	0.0456393
1845	0.413445	0.630023	0.489757	0.0167725	0.00535257	0.0452217
1846	0.412985	0.629831	0.490189	0.0165639	0.00556454	0.0453072
1847	0.41273	0.629587	0.490229	0.0165731	0.00539965	0.0457402
1848	0.412604	0.629683	0.490314	0.0173167	0.00506995	0.0454006
1849	0.412766	0.629543	0.49015	0.0165483	0.00484249	0.044971
1850	0.412756	0.629739	0.489752	0.0170689	0.00484585	0.0455109
1851	0.412334	0.629714	0.489143	0.0177177	0.00527337	0.0452842
1852	0.412543	0.629748	0.488772	0.0167293	0.00522497	0.0450707
1853	0.412034	0.629738	0.489217	0.016777	0.0046711	0.0450574
1854	0.41244	0.629138	0.487942	0.0166426	0.00436134	0.0455085
1855	0.412804	0.628976	0.488139	0.0171641	0.00459196	0.0455163
1856	0.412912	0.629159	0.488156	0.0168005	0.00476273	0.0457763
1857	0.41277	0.628496	0.488334	0.0158719	0.00495557	0.0450834
1858	0.412783	0.628727	0.488132	0.0162907	0.00460264	0.0457792
1859	0.412739	0.628668	0.48798	0.0165535	0.00386316	0.0454046
1860	0.41241	0.628379	0.487644	0.0159173	0.00422084	0.0460194
1861	0.412609	0.628132	0.48782	0.0161395	0.00460183	0.0456802
1862	0.412997	0.628169	0.487061	0.0164251	0.00499262	0.0457947
1863	0.412348	0.628182	0.487476	0.0155131	0.00454262	0.0456017
1864	0.413574	0.628007	0.487051	0.0157051	0.00427661	0.0453607
1865	0.412972	0.628397	0.486985	0.016901	0.00473691	0.0464546
1866	0.412824	0.628259	0.487089	0.0155216	0.00518048	0.0458929
1867	0.412705	0.627831	0.486743	0.0162976	0.00465653	0.0458142
1868	0.412394	0.628252	0.486478	0.0160073	0.00483447	0.0458744
1869	0.412404	0.627712	0.487034	0.016541	0.00464896	0.0453155
1870	0.412147	0.627457	0.486338	0.0155834	0.00527926	0.0454097
1871	0.411758	0.627787	0.486332	0.0163809	0.0049748	0.0455805
1872	0.411947	0.627473	0.486092	0.016486	0.00544014	0.0452021
1873	0.412591	0.627782	0.486082	0.0166049	0.00492154	0.0453908
1874	0.412796	0.62762	0.485452	0.0162341	0.00553801	0.0456447
1875	0.411912	0.627713	0.486082	0.0169082	0.00481549	0.0457804
1876	0.412001	0.627134	0.485343	0.0169245	0.004372	0.0459658
1877	0.412179	0.627117	0.485207	0.0163434	0.00511666	0.0460245
1878	0.411564	0.627044	0.485468	0.016305	0.00494652	0.0452086
1879	0.412114	0.627069	0.485082	0.0162651	0.00460894	0.0461964
1880	0.411873	0.627521	0.48532	0.0166322	0.00492634	0.0451904
1881	0.415702	0.628657	0.486859	0.0163571	0.00438001	0.0453091
1882	0.410455	0.626373	0.48425	0.0171527	0.00457701	0.0452447
1883	0.410952	0.62589	0.484334	0.0166262	0.00487705	0.0447069
1884	0.411294	0.626481	0.48384	0.0160714	0.0052944	0.0456592
1885	0.411962	0.626251	0.484207	0.0165979	0.0050335	0.0451554
1886	0.411576	0.626571	0.484853	0.0174498	0.0053222	0.0449083
1887	0.412149	0.627082	0.484548	0.016765	0.00534738	0.0458428
1888	0.411647	0.626725	0.483913	0.0169214	0.00513059	0.0453946
1889	0.41144	0.626606	0.483957	0.0166491	0.00456058	0.0452598
1890	0.412215	0.626077	0.483533	0.0158011	0.00457949	0.0455794
1891	0.411971	0.626284	0.483851	0.016694	0.00525888	0.0457602
1892	0.412576	0.625934	0.483608	0.0172908	0.00525264	0.046018
1893	0.411672	0.626496	0.484055	0.0172843	0.00523559	0.045739
1894	0.412277	0.626524	0.48314	0.0171117	0.0053867	0.0458627
1895	0.412276	0.626516	0.48375	0.0170967	0.00567938	0.045384
1896	0.412198	0.626331	0.483779	0.0165852	0.0050961	0.0457414
1897	0.411937	0.626814	0.483091	0.0162732	0.00498658	0.0466065
1898	0.411699	0.625902	0.483266	0.0169514	0.00531069	0.0457668
1899	0.411816	0.625916	0.482985	0.0171388	0.0049837	0.0457541
1900	0.412385	0.625989	0.482862	0.0163352	0.00491524	0.0457459
1901	0.411479	0.625545	0.482213	0.0170344	0.0054962	0.0455089
1902	0.411465	0.626221	0.482547	0.0162558	0.00494103	0.0458087
1903	0.41117	0.626335	0.482254	0.0167119	0.0050068	0.0455268
1904	0.411593	0.625769	0.48265	0.0164101	0.00506712	0.0451329
1905	0.411654	0.625583	0.482029	0.0166831	0.0052048	0.045402
1906	0.411969	0.625534	0.481717	0.0163076	0.00471136	0.0454641
1907	0.412049	0.625423	0.481902	0.0164037	0.00456479	0.0452261
1908	0.411748	0.625446	0.481813	0.0164619	0.00453776	0.0449724
1909	0.411737	0.62487	0.480975	0.016156	0.00439926	0.0450004
1910	0.411613	0.624922	0.48086	0.0168362	0.00432461	0.0454212
1911	0.412221	0.624935	0.480808	0.0162167	0.00477273	0.0459473
1912	0.412001	0.625262	0.480445	0.0164917	0.0048428	0.045644
1913	0.411874	0.624926	0.48054	0.0160012	0.00522566	0.0456268
1914	0.411964	0.624793	0.480841	0.0167138	0.00513559	0.0459613
1915	0.411482	0.625036	0.480385	0.0171698	0.00499841	0.0459688
1916	0.411415	0.624751	0.479812	0.0169446	0.00448983	0.046036
1917	0.411936	0.62451	0.4803	0.0167453	0.00487937	0.0456648
1918	0.411666	0.624558	0.480088	0.0166341	0.00511572	0.0462922
1919	0.41188	0.624426	0.480187	0.0167667	0.00486605	0.0456117
1920	0.411638	0.624468	0.480294	0.0167791	0.0046642	0.045351
1921	0.411777	0.624315	0.479954	0.0166438	0.00490803	0.04534
1922	0.411336	0.624249	0.47992	0.0170826	0.00501062	0.0459348
1923	0.411598	0.6241	0.479474	0.016163	0.00453603	0.0463164
1924	0.411482	0.62403	0.479565	0.0166707	0.00438198	0.0453934
1925	0.411612	0.623868	0.478915	0.0166234	0.0044514	0.0461189
1926	0.411575	0.624253	0.47943	0.0163489	0.00541026	0.0456857
1927	0.411478	0.623446	0.478953	0.0162357	0.00524781	0.0457894
1928	0.414225	0.625443	0.480443	0.0167357	0.00426847	0.0455075
1929	0.410265	0.623009	0.477991	0.0165423	0.00503907	0.0461594
1930	0.410431	0.622537	0.477918	0.0168466	0.00497969	0.0465492
1931	0.411761	0.622942	0.477759	0.0174212	0.00534238	0.0459212
1932	0.411633	0.622632	0.477672	0.017288	0.00478386	0.0459145
1933	0.411154	0.623181	0.478959	0.0168968	0.00519568	0.0455754
1934	0.41145	0.623439	0.47801	0.0175074	0.00487201	0.045388
1935	0.411273	0.623772	0.477996	0.0169523	0.00499966	0.0460889
1936	0.411325	0.623051	0.478321	0.0166036	0.00430983	0.0458865
1937	0.41141	0.623136	0.478465	0.0167869	0.00483839	0.0447844
1938	0.411008	0.623234	0.47887	0.0167103	0.00454133	0.0455929
1939	0.411206	0.623352	0.4785	0.0170254	0.00535262	0.0448273
1940	0.411733	0.62299	0.477879	0.0164408	0.00535947	0.0461325
1941	0.411064	0.623195	0.477723	0.0167619	0.00517523	0.0457368
1942	0.411479	0.623464	0.477501	0.0170934	0.00543775	0.0449645
1943	0.411395	0.622644	0.478045	0.0161862	0.00566362	0.0450323
1944	0.411499	0.623232	0.477526	0.01648	0.00575617	0.0450671
1945	0.411459	0.622891	0.477279	0.0171567	0.00511761	0.0447735
1946	0.41147	0.62271	0.47689	0.0169567	0.00553202	0.0454099
1947	0.411431	0.622777	0.476668	0.0168064	0.005799	0.0447705
1948	0.411212	0.623265	0.47634	0.0166528	0.00566654	0.0451995
1949	0.410827	0.622935	0.476245	0.0163967	0.00520469	0.0451448
1950	0.410974	0.622399	0.476434	0.0168859	0.00490118	0.0458424
1951	0.411016	0.622917	0.476079	0.0165177	0.00523641	0.0452601
1952	0.411452	0.622524	0.475907	0.0163416	0.00504715	0.0449985
1953	0.411326	0.622008	0.475849	0.0162527	0.00538994	0.0447592
1954	0.410749	0.622329	0.475501	0.0165322	0.00454712	0.0455033
1955	0.410999	0.622301	0.475575	0.0163985	0.0055321	0.0454094
1956	0.411189	0.621728	0.475475	0.0161669	0.00495053	0.0451592
1957	0.411091	0.621674	0.475191	0.0162612	0.00483574	0.0450958
1958	0.411018	0.621713	0.475512	0.0162206	0.00536348	0.0447932
1959	0.410799	0.621482	0.474724	0.0164121	0.00467041	0.045367
1960	0.410427	0.621681	0.474597	0.01697	0.00482459	0.0453086
1961	0.411004	0.621335	0.474842	0.016335	0.00522294	0.0450436
1962	0.410773	0.621609	0.474386	0.0164705	0.00535719	0.0453366
1963	0.410859	0.621521	0.47431	0.0171821	0.00480543	0.0455743
1964	0.410791	0.621265	0.474334	0.016369	0.00535748	0.0454792
1965	0.410711	0.621097	0.474104	0.0168848	0.00471546	0.0459064
1966	0.410387	0.621367	0.474074	0.0163683	0.00514444	0.0459846
1967	0.411148	0.621084	0.474006	0.0168192	0.00489437	0.0455473
1968	0.411102	0.620811	0.473679	0.0174131	0.00472725	0.0450284
1969	0.410977	0.621112	0.473516	0.016957	0.00469077	0.0457989
1970	0.410608	0.620723	0.473439	0.017423	0.00472343	0.0447864
1971	0.410415	0.620334	0.473331	0.0166225	0.00447087	0.0456461
1972	0.410836	0.620447	0.472792	0.0165389	0.00435918	0.0459944
1973	0.410553	0.620437	0.472968	0.0169564	0.00478042	0.0456689
1974	0.410225	0.620568	0.473141	0.0167601	0.00502587	0.0459585
1975	0.414248	0.622178	0.474124	0.0167885	0.00465167	0.0455855
1976	0.409126	0.619545	0.472128	0.0173384	0.0049311	0.0458983
1977	0.40911	0.619169	0.472359	0.0168252	0.00479598	0.0459938
1978	0.409709	0.619708	0.472295	0.0172765	0.00505117	0.0457032
1979	0.410199	0.619159	0.47218	0.0165345	0.00454211	0.045889
1980	0.409948	0.620137	0.471972	0.0171604	0.00488225	0.0457883
1981	0.410732	0.620363	0.472378	0.0173326	0.00473558	0.0454233
1982	0.410421	0.620146	0.472654	0.0168242	0.00487874	0.0459808
1983	0.410454	0.619861	0.472123	0.0168813	0.00479586	0.0451237
1984	0.410548	0.619723	0.472222	0.0165239	0.00465069	0.0450773
1985	0.410351	0.619596	0.472285	0.0166419	0.00504139	0.0457037
1986	0.409921	0.619207	0.472801	0.0166999	0.00494846	0.0447962
1987	0.410035	0.619685	0.471572	0.0168507	0.00507449	0.0458165
1988	0.409967	0.619445	0.47191	0.016885	0.00535091	0.0456333
1989	0.409871	0.620135	0.471566	0.0165985	0.00530576	0.0453553
1990	0.409686	0.619763	0.471481	0.0167953	0.0052845	0.0452123
1991	0.409819	0.619833	0.471273	0.0168612	0.00565264	0.0458277
1992	0.409762	0.619904	0.471362	0.0172596	0.00505749	0.0455783
1993	0.410394	0.619558	0.471036	0.017196	0.00596979	0.0453919
1994	0.409886	0.61932	0.470731	0.0172233	0.0052795	0.0451838
1995	0.410196	0.619449	0.470709	0.0171092	0.00588438	0.0449692
1996	0.4103	0.619315	0.470865	0.0167736	0.00509729	0.0457764
1997	0.41012	0.619037	0.47036	0.0163634	0.00543214	0.0453636
1998	0.410588	0.619439	0.470359	0.0166646	0.0053992	0.0461005
[truncated: 2 more rows]

## Sheet: Figure_1c
x	y			err
	0.07 kW/cm2	0.41 kW/cm2	0.93 kW/cm2	0.07 kW/cm2	0.41 kW/cm2	0.93 kW/cm2
1	1	1	1	0	0	0
2	0.816414	0.810557	0.811192	0.00242612	0.0140337	0.00973946
3	0.7958	0.790487	0.785216	0.00199632	0.0129442	0.0115488
4	0.789483	0.784694	0.776933	0.0029204	0.0128893	0.0122066
5	0.788221	0.781739	0.772589	0.00197088	0.0129327	0.0127916
6	0.786279	0.779954	0.770047	0.00163933	0.0125903	0.0133716
7	0.785057	0.778684	0.767879	0.00181246	0.0127095	0.0136861
8	0.783576	0.777096	0.766879	0.0017363	0.012334	0.0136831
9	0.782925	0.776539	0.766325	0.00179782	0.0123516	0.013789
10	0.782393	0.775839	0.765257	0.00225577	0.012692	0.0136049
11	0.781512	0.77586	0.764132	0.00171607	0.0117641	0.013354
12	0.780715	0.775029	0.763727	0.00121115	0.011904	0.013752
13	0.780801	0.774451	0.763096	0.00132736	0.0122854	0.013287
14	0.780272	0.77401	0.763008	0.00186954	0.0123568	0.0135053
15	0.780173	0.773773	0.762323	0.00147164	0.012183	0.0137025
16	0.779722	0.773508	0.761415	0.00153688	0.012247	0.0136226
17	0.779672	0.772822	0.760989	0.00153554	0.0124357	0.0140137
18	0.779887	0.772794	0.760645	0.00125954	0.0122011	0.0140062
19	0.77882	0.772496	0.760258	0.00157671	0.0120767	0.0136611
20	0.778749	0.772819	0.759917	0.00127886	0.012417	0.0132078
21	0.77763	0.772343	0.759451	0.00184658	0.0119522	0.0143391
22	0.777209	0.772161	0.759523	0.00155778	0.0123766	0.0139032
23	0.777658	0.771662	0.759377	0.00131363	0.0121422	0.014005
24	0.776829	0.771724	0.758941	0.00172663	0.0118551	0.0134906
25	0.777789	0.771647	0.759076	0.00144573	0.0114279	0.0136027
26	0.77692	0.771407	0.758641	0.00155385	0.0121876	0.0139893
27	0.776623	0.771406	0.758422	0.00170309	0.0119063	0.0140714
28	0.776938	0.771146	0.75808	0.00172991	0.0112385	0.0142665
29	0.777091	0.770849	0.758204	0.00169791	0.0117934	0.0139665
30	0.776498	0.771136	0.757939	0.00213991	0.0117578	0.0141491
31	0.776417	0.77104	0.757804	0.000923124	0.0117799	0.0139512
32	0.776177	0.77037	0.757532	0.0014904	0.0119433	0.0140193
33	0.776115	0.770562	0.757438	0.00141044	0.01221	0.0140239
34	0.776727	0.770637	0.756746	0.002031	0.0117869	0.0141331
35	0.775788	0.770438	0.756964	0.00103194	0.011424	0.0143245
36	0.776077	0.770491	0.756917	0.00133575	0.0120841	0.0136555
37	0.776109	0.769905	0.756671	0.00127601	0.0119857	0.0145343
38	0.77591	0.770205	0.756619	0.00127253	0.0121313	0.0136792
39	0.774927	0.769579	0.756379	0.00160273	0.0117963	0.0141834
40	0.776452	0.769254	0.756103	0.0013908	0.0116325	0.0142587
41	0.77614	0.769278	0.755855	0.0020531	0.0117847	0.0143498
42	0.776268	0.769372	0.755918	0.00155954	0.0119755	0.0141335
43	0.775614	0.769253	0.75509	0.00196111	0.0120013	0.0148838
44	0.77575	0.768892	0.755633	0.0017257	0.0123248	0.0143477
45	0.776597	0.76894	0.75551	0.00113993	0.0117391	0.0142389
46	0.77649	0.768714	0.755555	0.00126384	0.0123757	0.0139368
47	0.776495	0.769573	0.755173	0.00115253	0.0118559	0.0145898
48	0.777438	0.772523	0.760176	0.00217551	0.0124283	0.013764
49	0.775181	0.769527	0.756417	0.00219355	0.0116613	0.014045
50	0.774667	0.769362	0.754891	0.0014299	0.011722	0.0146411
51	0.774035	0.768966	0.754737	0.00180892	0.0121566	0.0146255
52	0.774302	0.768313	0.754683	0.00130459	0.0121365	0.0144924
53	0.775373	0.768491	0.75383	0.00152786	0.0118713	0.0147296
54	0.775645	0.768395	0.753791	0.00113783	0.0120649	0.0142903
55	0.775787	0.768187	0.753669	0.00198588	0.0121599	0.0143289
56	0.776135	0.768386	0.753558	0.00150951	0.0124472	0.0149496
57	0.776362	0.768355	0.753845	0.00112574	0.0121576	0.014429
58	0.775187	0.768065	0.753309	0.00161908	0.0113048	0.0151661
59	0.775341	0.767722	0.752924	0.00210025	0.0114022	0.0148562
60	0.775169	0.767763	0.753259	0.00136405	0.0116615	0.0150964
61	0.774508	0.767432	0.753129	0.00124103	0.0120194	0.0145246
62	0.773978	0.767856	0.753008	0.00107037	0.0118039	0.014843
63	0.773913	0.767431	0.753065	0.00185212	0.0121327	0.0145446
64	0.774286	0.767672	0.753293	0.00218173	0.0117818	0.0146935
65	0.774521	0.767204	0.75283	0.00136384	0.011911	0.0151475
66	0.773603	0.767822	0.752531	0.00159344	0.0116004	0.0149693
67	0.773349	0.76738	0.753035	0.00144774	0.0123097	0.0145662
68	0.773221	0.767593	0.752594	0.00187545	0.0117497	0.0145836
69	0.773715	0.76726	0.752248	0.00191784	0.0117852	0.0149788
70	0.773247	0.767265	0.752394	0.00153342	0.0114804	0.0142871
71	0.772736	0.767316	0.751999	0.000822752	0.0119151	0.0143616
72	0.772752	0.767175	0.752152	0.00135558	0.0115936	0.0145908
73	0.772535	0.767045	0.752053	0.00105864	0.0118062	0.0148469
74	0.772269	0.766417	0.752099	0.000949953	0.0116255	0.014482
75	0.772259	0.766552	0.751853	0.00135262	0.0124456	0.0149869
76	0.772647	0.76609	0.75154	0.00110753	0.0121578	0.0144697
77	0.772649	0.766589	0.751563	0.00137303	0.0119254	0.0146542
78	0.77218	0.766634	0.751499	0.00136362	0.0115979	0.0140811
79	0.772513	0.766687	0.75128	0.00148592	0.0117549	0.0148839
80	0.771969	0.766652	0.750902	0.00102943	0.0117392	0.0144622
81	0.771717	0.766484	0.751283	0.00110435	0.011797	0.0151146
82	0.771482	0.766308	0.750768	0.000906993	0.0117753	0.0151978
83	0.771608	0.766494	0.750926	0.0019579	0.0116625	0.0146037
84	0.771902	0.766205	0.750929	0.00163681	0.0112126	0.0147091
85	0.771882	0.766597	0.750745	0.001048	0.0119919	0.0151117
86	0.771995	0.765862	0.750689	0.00115293	0.0119319	0.0149232
87	0.771724	0.766387	0.750745	0.00142993	0.0118364	0.014987
88	0.77109	0.766214	0.750304	0.000566801	0.011894	0.0156196
89	0.771309	0.766078	0.750295	0.00141024	0.0121719	0.015021
90	0.771022	0.766342	0.750097	0.00147808	0.0120154	0.0154647
91	0.770879	0.765874	0.750128	0.00140135	0.0118632	0.0150552
92	0.770588	0.765642	0.750724	0.00105857	0.0119067	0.0147917
93	0.770551	0.765912	0.74962	0.00100623	0.0117989	0.0150553
94	0.770674	0.765926	0.750104	0.00136302	0.0121297	0.0153991
95	0.775337	0.769144	0.754297	0.000816079	0.0120037	0.0142054
96	0.772441	0.76586	0.750959	0.000611121	0.0122667	0.0148782
97	0.771491	0.765313	0.750353	0.000376272	0.0119526	0.014637
98	0.770763	0.765491	0.749613	0.00105761	0.0117208	0.0146975
99	0.770791	0.765381	0.749935	0.000438816	0.0119533	0.0147976
100	0.770151	0.765506	0.749358	0.00123639	0.0116938	0.0146773
101	0.770449	0.765172	0.749347	0.000866536	0.0118028	0.0155421
102	0.770179	0.765354	0.748801	0.000439248	0.0116815	0.0147395
103	0.770177	0.765188	0.74915	0.00131223	0.0119269	0.0158662
104	0.769902	0.764713	0.748653	0.000717805	0.0120149	0.015574
105	0.770711	0.764832	0.749128	0.00104375	0.011612	0.0145041
106	0.770635	0.764778	0.748621	0.000929547	0.0116813	0.0149424
107	0.770184	0.764983	0.748069	0.00116001	0.0119669	0.015264
108	0.769824	0.764453	0.748541	0.000970266	0.0116262	0.0152714
109	0.769674	0.764042	0.748006	0.00106304	0.0119835	0.0153661
110	0.769679	0.764209	0.747679	0.000859571	0.0117736	0.0148566
111	0.769237	0.76399	0.747916	0.000964884	0.012213	0.0150431
112	0.769698	0.763587	0.748137	0.000887544	0.0124343	0.0153956
113	0.769561	0.763856	0.747751	0.000535999	0.0122067	0.0153542
114	0.768932	0.763952	0.748005	0.00108276	0.0122342	0.0153604
115	0.769088	0.764528	0.747945	0.000481225	0.0123371	0.0151223
116	0.769083	0.764399	0.748266	0.000335265	0.012132	0.0151466
117	0.768695	0.763817	0.747981	0.00108647	0.0121484	0.015356
118	0.768557	0.764237	0.747878	0.000978697	0.0122384	0.0152523
119	0.768748	0.763494	0.74732	0.000847408	0.0121596	0.0149823
120	0.768149	0.764281	0.747291	0.00125881	0.0118089	0.0157625
121	0.76792	0.763786	0.747223	0.00131185	0.0120785	0.0161801
122	0.767987	0.762933	0.746594	0.0010804	0.0117905	0.0150886
123	0.768303	0.763652	0.747535	0.00107202	0.0125208	0.0157918
124	0.767552	0.763454	0.747398	0.00121279	0.0119998	0.0154929
125	0.767576	0.763588	0.746522	0.000898518	0.0119793	0.0153735
126	0.767891	0.763101	0.747111	0.0010571	0.0118932	0.0152259
127	0.76816	0.763643	0.74635	0.000755445	0.0121798	0.0155287
128	0.768127	0.763415	0.74644	0.000673275	0.0117375	0.0154962
129	0.767975	0.762919	0.746118	0.00158136	0.0120661	0.0154669
130	0.767965	0.762592	0.74627	0.00128512	0.0119743	0.0153736
131	0.767854	0.762794	0.746409	0.001438	0.0124606	0.0147146
132	0.767266	0.762754	0.746348	0.00155206	0.0124293	0.0148743
133	0.767019	0.762971	0.746454	0.00234358	0.0127715	0.0150611
134	0.767244	0.762759	0.745708	0.00119041	0.0121752	0.0151052
135	0.76676	0.762449	0.746047	0.00216558	0.0126756	0.0154492
136	0.766574	0.76219	0.746002	0.00125922	0.0126444	0.0160551
137	0.766668	0.762376	0.746222	0.0011883	0.0126353	0.0154065
138	0.766838	0.762556	0.74609	0.00120625	0.0121002	0.0153954
139	0.766257	0.762349	0.745517	0.00162551	0.01191	0.0161435
140	0.766855	0.762163	0.745556	0.000488873	0.0123778	0.0155144
141	0.766213	0.762017	0.745285	0.000920639	0.0125224	0.0155994
142	0.770365	0.765781	0.749909	0.0014739	0.0122644	0.0147764
143	0.766656	0.762767	0.745865	0.00116757	0.0124393	0.0151887
144	0.766733	0.762304	0.745838	0.000529863	0.0120582	0.0158402
145	0.766594	0.761691	0.745416	0.00118793	0.0120927	0.0155528
146	0.76739	0.762252	0.744926	0.00110885	0.0123425	0.0156877
147	0.766874	0.76205	0.745372	0.00203282	0.0124873	0.0158403
148	0.766821	0.761683	0.745036	0.00144434	0.0128141	0.0162125
149	0.766496	0.761915	0.744781	0.000813214	0.0121757	0.0157206
150	0.766446	0.761734	0.744072	0.0015173	0.0128239	0.0156965
151	0.766464	0.76179	0.744084	0.00152351	0.0128661	0.0159642
152	0.765529	0.762125	0.743828	0.00124637	0.0118353	0.0161692
153	0.765657	0.761794	0.744431	0.00122216	0.0115248	0.0158973
154	0.765577	0.762008	0.744649	0.00100522	0.012161	0.0158384
155	0.76542	0.761453	0.744306	0.00088527	0.0124754	0.0158725
156	0.765424	0.761373	0.74414	0.000984622	0.0125148	0.0158802
157	0.765179	0.761359	0.744525	0.00121754	0.0123336	0.0158577
158	0.764976	0.761268	0.744186	0.00126144	0.0125242	0.0159393
159	0.765178	0.761178	0.743936	0.0018064	0.0118746	0.0162196
160	0.764483	0.761191	0.743841	0.0015822	0.0126844	0.0162735
161	0.764698	0.760488	0.744044	0.00121062	0.0127802	0.0163698
162	0.76433	0.761133	0.743541	0.0015977	0.0129013	0.0160689
163	0.764259	0.760958	0.743208	0.0012943	0.0127635	0.0158636
164	0.763697	0.761283	0.743438	0.00110926	0.012444	0.0160149
165	0.764202	0.760615	0.743223	0.000883955	0.0121697	0.0158192
166	0.763445	0.760806	0.743489	1.72979e-05	0.012258	0.0160443
167	0.763693	0.760601	0.743556	0.000269051	0.0124322	0.0157484
168	0.763906	0.760661	0.743036	0.000716653	0.0118108	0.0164454
169	0.763651	0.760668	0.743381	0.000651294	0.0122572	0.016106
170	0.763686	0.760754	0.742851	0.000565103	0.012882	0.0158565
171	0.763125	0.759864	0.743271	0.00032688	0.0123354	0.0159135
172	0.763377	0.760059	0.742661	0.00102779	0.0126021	0.0161337
173	0.762974	0.76035	0.7426	0.00187209	0.0116741	0.0160844
174	0.76293	0.760022	0.742544	0.00106171	0.0123713	0.0162994
175	0.7625	0.760239	0.742475	0.00107388	0.0127681	0.0166277
176	0.762415	0.759979	0.742421	0.00199572	0.0125264	0.0161285
177	0.762256	0.759877	0.742131	0.00119257	0.0125801	0.0161654
178	0.762692	0.759984	0.74236	0.000611224	0.0125405	0.0167337
179	0.76221	0.759795	0.742665	0.00126594	0.0123615	0.016219
180	0.762247	0.759843	0.742286	0.000499587	0.0119242	0.0163436
181	0.762385	0.759887	0.741879	0.000342323	0.0119781	0.0163723
182	0.761889	0.759555	0.741833	0.000739728	0.0119741	0.0159305
183	0.762146	0.759604	0.742007	0.000392949	0.0123738	0.0159757
184	0.762205	0.7595	0.742247	0.000537981	0.0122342	0.0161016
185	0.762422	0.759831	0.741483	0.00103755	0.0122191	0.0166633
186	0.762086	0.759628	0.741681	0.000930159	0.0121644	0.0164015
187	0.761983	0.75961	0.74185	0.000135875	0.012281	0.0166054
188	0.762395	0.758823	0.741782	0.00131966	0.0122721	0.0160242
189	0.765045	0.763219	0.745931	0.00229074	0.0124535	0.0146842
190	0.763176	0.760197	0.742439	0.00109713	0.0121829	0.0165282
191	0.76307	0.759363	0.742108	0.000191221	0.0126676	0.0158396
192	0.762605	0.75901	0.741761	0.0013571	0.0122908	0.0168338
193	0.762575	0.75905	0.741534	0.000789028	0.012381	0.0156692
194	0.762414	0.759336	0.741334	0.00126046	0.0122213	0.0160119
195	0.761924	0.758634	0.741198	0.00100954	0.012347	0.0161061
196	0.761544	0.758827	0.741048	0.000279678	0.0121956	0.0167206
197	0.761614	0.758431	0.740758	0.000901386	0.0125901	0.0161796
198	0.761711	0.758832	0.740424	0.00129095	0.0122022	0.0161287
199	0.76178	0.758419	0.740548	0.0017709	0.0126714	0.01647
200	0.761338	0.758026	0.740546	0.00133608	0.0125948	0.0166777
201	0.760497	0.758548	0.740204	0.0010434	0.0120733	0.016486
202	0.76074	0.75863	0.740665	0.000435836	0.0125379	0.0161861
203	0.76076	0.758098	0.740397	0.000269665	0.0121228	0.0164093
204	0.760508	0.758152	0.740662	0.000607733	0.0121033	0.0163043
205	0.76051	0.758417	0.740584	0.000979598	0.0121009	0.0166517
206	0.760731	0.758077	0.739982	0.00103494	0.0126074	0.015987
207	0.760458	0.758008	0.739553	0.000189751	0.0124464	0.0162363
208	0.760096	0.758268	0.739651	0.000988296	0.0127079	0.0166269
209	0.760102	0.758079	0.739795	0.00121069	0.0116459	0.0163927
210	0.760364	0.757972	0.739826	0.00113132	0.0131555	0.0162671
211	0.760027	0.75822	0.739734	0.00103387	0.0123117	0.0162788
212	0.759963	0.757564	0.739685	0.000677367	0.0125966	0.0164517
213	0.759586	0.757795	0.739165	0.00137768	0.012431	0.0166813
214	0.759617	0.757534	0.739494	0.00105573	0.012291	0.0165077
215	0.759498	0.757931	0.738955	0.000665357	0.0123776	0.0164414
216	0.75912	0.757614	0.739016	0.000704571	0.0117619	0.0163913
217	0.759535	0.756979	0.738935	0.00108632	0.012171	0.0168112
218	0.759089	0.757037	0.738988	0.00133813	0.0125128	0.0165476
219	0.758412	0.757245	0.738806	0.000293263	0.0119818	0.0163324
220	0.758784	0.757045	0.738982	0.000725909	0.0122979	0.0167906
221	0.759058	0.757103	0.73874	0.00150008	0.0121773	0.0166816
222	0.758476	0.756772	0.738226	0.000874938	0.0125335	0.0167828
223	0.758788	0.756899	0.738193	0.000746066	0.0124415	0.0168238
224	0.758399	0.756679	0.738447	0.00103267	0.0123189	0.0163307
225	0.758602	0.757043	0.737896	0.000437518	0.0121674	0.0163769
226	0.757906	0.756774	0.738479	0.000347955	0.0125235	0.0164796
227	0.75813	0.756947	0.738215	0.000813446	0.0123398	0.0166415
228	0.757535	0.756849	0.737994	0.00132411	0.012453	0.0169851
229	0.758162	0.756981	0.737603	0.0012269	0.0122114	0.0161253
230	0.757947	0.756664	0.738104	0.00144248	0.0117373	0.0168072
231	0.757847	0.756699	0.737658	0.000585717	0.0124486	0.0161552
232	0.757917	0.756335	0.737803	0.000908542	0.0118967	0.0162439
233	0.757412	0.756287	0.73741	0.00147739	0.0118816	0.0169096
234	0.757705	0.755975	0.737477	0.000973592	0.0123093	0.0167492
235	0.757764	0.756523	0.73724	0.00166239	0.0119768	0.0163155
236	0.760903	0.760177	0.741469	0.00170309	0.011684	0.015253
237	0.75913	0.756907	0.738292	0.00110356	0.012095	0.0162358
238	0.759323	0.75596	0.737829	0.00104121	0.01273	0.0156016
239	0.757791	0.75587	0.736973	0.000945814	0.0124886	0.0163264
240	0.758261	0.75557	0.736992	0.000384592	0.0124489	0.0166152
241	0.757253	0.756099	0.736898	0.00142925	0.0127302	0.0171091
242	0.75781	0.755462	0.73672	0.000840714	0.0124755	0.0174122
243	0.75741	0.755883	0.736844	0.00135506	0.0122921	0.0173853
244	0.757459	0.755196	0.736265	0.000654489	0.012395	0.0172971
245	0.757046	0.755265	0.736447	0.000842837	0.0121989	0.0174815
246	0.75683	0.755489	0.736718	0.00102188	0.0116424	0.0168737
247	0.756935	0.755563	0.736354	0.000844252	0.0125501	0.0168616
248	0.757054	0.755329	0.736263	0.000753437	0.0124523	0.0170543
249	0.75642	0.755216	0.736246	0.000724308	0.0118278	0.017378
250	0.756992	0.755113	0.73609	0.000804617	0.0119281	0.0166944
251	0.75639	0.754834	0.73665	0.00110378	0.0121443	0.017491
252	0.756391	0.754749	0.735727	0.00101585	0.0122581	0.0171807
253	0.756111	0.754416	0.735868	0.00100301	0.0123819	0.0172392
254	0.756404	0.754452	0.735819	0.000814813	0.0126508	0.0174347
255	0.756135	0.754221	0.736082	0.00104238	0.0124572	0.0168657
256	0.7559	0.754165	0.73552	0.00108526	0.0121218	0.0168878
257	0.755937	0.754301	0.735825	0.00149189	0.0118711	0.0170601
258	0.755476	0.754056	0.735632	0.00108171	0.0118619	0.0173289
259	0.755384	0.754657	0.735217	0.000958353	0.0122862	0.0172592
260	0.756013	0.754304	0.735802	0.000790823	0.0121487	0.0167931
261	0.755227	0.754052	0.735539	0.000346076	0.0116895	0.0168938
262	0.755177	0.753988	0.734829	0.00102019	0.0123315	0.0173449
263	0.755531	0.753825	0.734784	0.00117398	0.0120803	0.0173246
264	0.755579	0.753671	0.734867	0.000533806	0.0119858	0.0172374
265	0.755563	0.753752	0.734976	0.00109548	0.0119358	0.0173266
266	0.75557	0.7539	0.734688	0.000835672	0.011641	0.0164398
267	0.755192	0.753637	0.734804	0.000324836	0.0113583	0.0169174
268	0.754574	0.753178	0.734963	0.000618962	0.0117779	0.016719
269	0.755123	0.753675	0.734652	0.000730376	0.0118363	0.0168831
270	0.755056	0.753827	0.734874	0.000735352	0.0122836	0.0171372
271	0.754375	0.75304	0.734509	0.000302791	0.012057	0.016832
272	0.754374	0.752935	0.734521	0.000225125	0.0117872	0.0168898
273	0.754621	0.753456	0.734267	0.00085251	0.0116932	0.0168386
274	0.753915	0.752711	0.733997	0.000676845	0.0115861	0.0172529
275	0.753522	0.752791	0.733967	0.000955306	0.0120782	0.0173425
276	0.754001	0.75282	0.733788	0.00102227	0.0117873	0.0171477
277	0.753836	0.752908	0.734358	0.00110927	0.011727	0.0175649
278	0.753779	0.752806	0.733742	0.0013433	0.0120467	0.0176275
279	0.75359	0.752746	0.733746	0.00133177	0.0122075	0.0177259
280	0.753799	0.753003	0.733732	0.000940557	0.0120277	0.0172301
281	0.753274	0.752362	0.733273	0.00134015	0.0121322	0.0172757
282	0.753316	0.752345	0.73302	0.000566029	0.0119383	0.0174621
283	0.757055	0.756171	0.738084	0.00105105	0.0114456	0.0162935
284	0.755061	0.75324	0.734253	0.00071382	0.0118767	0.0170387
285	0.754601	0.7526	0.73352	0.000971912	0.0119269	0.0169922
286	0.754104	0.752514	0.732839	0.000651149	0.0115197	0.0174131
287	0.753498	0.752547	0.733108	0.000646289	0.0115824	0.0171464
288	0.753144	0.752366	0.732376	0.00101902	0.0121396	0.0171827
289	0.753348	0.751979	0.732273	0.000648943	0.0118272	0.0175796
290	0.753473	0.752207	0.732332	0.00120336	0.0116528	0.0181364
291	0.752992	0.752018	0.732296	0.00077985	0.0120019	0.0173546
292	0.752629	0.751901	0.732402	0.000907263	0.0118945	0.0177333
293	0.753054	0.751931	0.732657	0.000693052	0.0115695	0.0176592
294	0.752385	0.75186	0.731836	0.000904871	0.0119324	0.01764
295	0.752639	0.751625	0.731716	0.000825036	0.0119403	0.0178036
296	0.752859	0.75129	0.732105	0.00081714	0.0122829	0.0174169
297	0.752716	0.751314	0.731806	0.000751437	0.0123588	0.0172509
298	0.752399	0.751109	0.731549	0.00104406	0.0116297	0.0170702
299	0.752675	0.75148	0.731593	0.000742931	0.0122304	0.0171356
300	0.752315	0.750859	0.731453	0.00100775	0.0120999	0.0173223
301	0.752501	0.751184	0.731398	0.000356168	0.0116308	0.0173389
302	0.752229	0.751032	0.731325	0.00106553	0.011933	0.017368
303	0.751716	0.750903	0.731442	0.000159201	0.0119341	0.0173832
304	0.751298	0.750912	0.73087	0.000972193	0.0118289	0.0172991
305	0.751348	0.751226	0.731178	0.00106827	0.0123549	0.0175464
306	0.751503	0.750942	0.731114	0.00135003	0.0117689	0.0178668
307	0.751479	0.75091	0.730954	0.00102436	0.0124703	0.0176599
308	0.751588	0.750675	0.730756	0.000580381	0.012322	0.0179307
309	0.751524	0.750464	0.730412	0.000937287	0.0121858	0.0183211
310	0.751629	0.750489	0.729938	0.000372205	0.0121313	0.0177163
311	0.751283	0.750325	0.730597	0.000813026	0.0123894	0.0182874
312	0.752072	0.750367	0.730259	0.000665141	0.0121018	0.0179561
313	0.751187	0.750213	0.730205	0.000549133	0.0117889	0.0182495
314	0.751177	0.749847	0.729953	0.00142626	0.0119282	0.018016
315	0.751398	0.749871	0.730146	0.00103741	0.0116786	0.0179746
316	0.751319	0.750435	0.730163	0.00106883	0.0124814	0.0180055
317	0.751196	0.749686	0.730316	0.00115392	0.0123875	0.0175878
318	0.75101	0.74986	0.729655	0.00168931	0.0118924	0.0181497
319	0.750905	0.749721	0.729374	0.0016469	0.0115683	0.0179615
320	0.750807	0.750379	0.730204	0.000994123	0.0117925	0.0180448
321	0.750974	0.749859	0.729593	0.000937889	0.0116558	0.0172726
322	0.751029	0.749236	0.729259	0.000697972	0.0119567	0.0179313
323	0.750729	0.749904	0.729312	0.00102173	0.0123517	0.0175237
324	0.750806	0.750112	0.729281	0.00100382	0.0116503	0.0181426
325	0.751084	0.749403	0.729129	0.000969189	0.0114336	0.018171
326	0.750914	0.749518	0.729147	0.000774285	0.0116371	0.0174256
327	0.750219	0.749036	0.729492	0.000460658	0.012112	0.0180717
328	0.750032	0.749483	0.728512	0.000798738	0.0115815	0.0183828
329	0.749865	0.749303	0.728891	0.00142036	0.0116311	0.0183009
330	0.75329	0.752765	0.733413	0.00113707	0.0115897	0.0170034
331	0.751189	0.749853	0.729476	0.000278967	0.0121275	0.018032
332	0.750246	0.749492	0.728816	0.00125521	0.0122343	0.0175962
333	0.74985	0.749186	0.728624	0.000328332	0.0119094	0.0175659
334	0.749889	0.748736	0.72827	0.000996931	0.012008	0.0181512
335	0.749212	0.748598	0.728408	0.000615377	0.0123185	0.0179663
336	0.74933	0.748691	0.727776	0.000580742	0.0120718	0.0182897
337	0.749265	0.74874	0.728088	0.00107423	0.0116077	0.0179852
338	0.748893	0.748373	0.72798	0.00121047	0.0115289	0.0178019
339	0.749334	0.748432	0.727499	0.000720471	0.0119039	0.0180188
340	0.749084	0.748323	0.728011	0.000362111	0.0114894	0.0184987
341	0.748969	0.748358	0.727729	0.00011416	0.0120952	0.0175467
342	0.748884	0.747995	0.727368	0.000356811	0.011717	0.0181308
343	0.749199	0.748472	0.727333	0.000508596	0.0115196	0.0181384
344	0.748843	0.748003	0.727124	0.00110133	0.0114702	0.0184159
345	0.748871	0.748044	0.727342	0.000961918	0.0123825	0.0182901
346	0.749219	0.748071	0.726978	0.00130726	0.0124352	0.0184237
347	0.749305	0.747882	0.726784	0.00139398	0.0124166	0.0188969
348	0.748867	0.747734	0.726464	0.000894141	0.0122711	0.0188431
349	0.748554	0.747396	0.726454	0.000952563	0.0122763	0.018838
350	0.74811	0.74743	0.726785	0.000488354	0.0117582	0.0183264
351	0.748199	0.747998	0.726574	0.000694447	0.0116484	0.0185812
352	0.748154	0.747614	0.72701	0.00104534	0.0115003	0.0182316
353	0.748151	0.74776	0.726226	0.000828207	0.0123276	0.0180748
354	0.748192	0.747478	0.726267	0.000770774	0.0120243	0.0180568
355	0.74748	0.746995	0.726102	0.000660553	0.0121738	0.0182733
356	0.747172	0.747472	0.725911	0.000311129	0.0120519	0.018402
357	0.747441	0.747399	0.725666	0.000568994	0.0118307	0.0185953
358	0.747698	0.747145	0.725735	0.000550078	0.0115172	0.0185947
359	0.747683	0.7471	0.725688	0.0007193	0.0116656	0.0189177
360	0.747654	0.747006	0.725704	0.000676519	0.012024	0.0182789
361	0.747788	0.746812	0.72544	0.000243242	0.011795	0.0187904
362	0.747313	0.746613	0.725372	0.000328289	0.011289	0.018289
363	0.746661	0.746711	0.72519	0.000304487	0.0119855	0.0192629
364	0.747051	0.746751	0.72557	0.000107776	0.0120256	0.0178476
365	0.747257	0.746601	0.725488	0.00050357	0.012916	0.0179157
366	0.747267	0.746389	0.725343	0.000439636	0.0115835	0.0177135
367	0.747108	0.746577	0.725143	0.000817959	0.0117904	0.0182178
368	0.747207	0.746428	0.725224	0.000416091	0.0125776	0.0182829
369	0.746387	0.74612	0.724577	0.000754363	0.0122948	0.0186613
370	0.747193	0.746052	0.72416	0.000609602	0.0117216	0.0188211
371	0.747029	0.745995	0.7244	0.000537974	0.0122115	0.0186562
372	0.746575	0.745661	0.724311	0.000812423	0.0121406	0.0182956
373	0.746957	0.745772	0.724533	0.000171289	0.0121406	0.0178099
374	0.746642	0.746009	0.724549	0.00100916	0.0121016	0.0182597
375	0.746695	0.746108	0.724277	0.000976883	0.0111889	0.0186044
376	0.747121	0.746112	0.724117	0.000475185	0.0118641	0.0188679
377	0.749733	0.749768	0.729075	0.000385254	0.0121724	0.0179711
378	0.74738	0.746203	0.724513	0.000983452	0.0125859	0.0187391
379	0.746156	0.745768	0.724158	0.000424099	0.012591	0.0182616
380	0.746442	0.745751	0.723921	0.000595081	0.012202	0.018768
381	0.745759	0.745117	0.723678	0.000891952	0.0122134	0.0189347
382	0.745565	0.745259	0.723386	0.00137099	0.0125599	0.0190978
383	0.745342	0.745095	0.723248	0.000820642	0.0119577	0.0190079
384	0.7453	0.745088	0.722954	0.000243977	0.0120987	0.0183812
385	0.745404	0.745045	0.722723	0.00103931	0.012172	0.0181429
386	0.745498	0.745118	0.723189	0.000916214	0.0123052	0.0182593
387	0.745772	0.744726	0.722935	0.000301622	0.0121708	0.0185698
388	0.745642	0.745212	0.722909	0.000767832	0.0124347	0.0184928
389	0.745159	0.745031	0.722817	0.000867396	0.0124846	0.0188488
390	0.745534	0.744595	0.722797	0.00136501	0.0125642	0.0186387
391	0.744986	0.744913	0.722259	0.00032789	0.0123718	0.0190004
392	0.744795	0.745124	0.722685	0.000316153	0.012881	0.019015
393	0.744401	0.744956	0.722505	0.000203177	0.0122892	0.0191419
394	0.744945	0.744987	0.722521	0.000687824	0.0122408	0.0189659
395	0.744909	0.744441	0.721932	0.000623307	0.0124148	0.0189943
396	0.744192	0.744229	0.721938	0.00047629	0.0126005	0.0187434
397	0.744752	0.744395	0.72212	0.000162964	0.0122988	0.0191669
398	0.744963	0.744921	0.722045	0.000562085	0.0130057	0.0188931
399	0.744532	0.744492	0.721605	0.000168725	0.0126457	0.0185683
400	0.744743	0.744527	0.721774	0.000485618	0.0122013	0.0188284
401	0.74517	0.744349	0.721078	0.000757553	0.0128116	0.0185746
402	0.744617	0.743725	0.721248	0.000404592	0.012365	0.0184228
403	0.744769	0.744178	0.720865	0.000509335	0.0120534	0.0186081
404	0.744751	0.744058	0.721111	0.00108597	0.0122694	0.0189891
405	0.744776	0.744071	0.721026	0.000365108	0.0125822	0.0190698
406	0.74451	0.744241	0.720659	0.000523211	0.0123317	0.019161
407	0.744398	0.743495	0.721098	0.000788666	0.0121519	0.0190112
408	0.744764	0.744131	0.720587	0.000396509	0.0120828	0.0194229
409	0.744471	0.744026	0.720716	0.000481222	0.012556	0.0189189
410	0.744109	0.74401	0.720487	0.000295185	0.0124173	0.0189734
411	0.74397	0.743524	0.720422	0.000627281	0.0128851	0.0190721
412	0.74392	0.742818	0.720219	0.000654925	0.0129724	0.0190795
413	0.74431	0.74347	0.720251	0.00185627	0.0125344	0.0195012
414	0.743733	0.743586	0.719888	0.00116277	0.0123731	0.0189722
415	0.743503	0.743362	0.720175	0.000911281	0.0131249	0.0189545
416	0.743847	0.743496	0.71976	0.000701612	0.012562	0.0187399
417	0.743892	0.743083	0.71965	0.00149904	0.0123684	0.0191466
418	0.743693	0.742928	0.71942	0.000920608	0.0123331	0.0189855
419	0.743482	0.743826	0.719558	0.0010415	0.012827	0.0190131
420	0.743049	0.742718	0.719573	0.00138256	0.0124792	0.0190083
421	0.742484	0.742936	0.718905	0.000835887	0.012001	0.0189062
422	0.742946	0.743442	0.719157	0.000701065	0.0119374	0.0189086
423	0.74298	0.742699	0.718818	0.000518154	0.0119036	0.0193174
424	0.745339	0.74692	0.723895	0.00144449	0.0117919	0.0179757
425	0.742774	0.743613	0.720179	0.000540121	0.0125759	0.0192933
426	0.742879	0.743288	0.719635	0.000880088	0.012362	0.0191147
427	0.741996	0.74342	0.718682	0.000538696	0.0118596	0.0196032
428	0.74188	0.742596	0.71875	0.00109222	0.0123358	0.0192602
429	0.740914	0.742655	0.718772	0.000846064	0.0127907	0.019069
430	0.741889	0.742322	0.718607	0.000303179	0.0119124	0.0190801
431	0.741768	0.742033	0.718636	0.000664202	0.0126235	0.0194454
432	0.741903	0.742234	0.718294	0.00114678	0.0129153	0.0192923
433	0.741795	0.742205	0.717955	0.000525364	0.0127813	0.0189206
434	0.741827	0.742197	0.717843	0.000370916	0.0122432	0.0196664
435	0.741704	0.742408	0.717989	0.000324564	0.0127128	0.0193551
436	0.741764	0.742056	0.717345	0.000420191	0.0118977	0.0194524
437	0.741835	0.74177	0.717306	0.000379021	0.0124183	0.0192727
438	0.741502	0.741594	0.717826	0.000237345	0.0122676	0.0196169
439	0.741835	0.741584	0.717957	0.000635035	0.0119931	0.0190046
440	0.741398	0.741979	0.717333	0.000420896	0.0119175	0.0192815
441	0.741795	0.741447	0.717113	0.000554742	0.0119653	0.0198007
442	0.741703	0.741309	0.717148	0.00050784	0.0121246	0.0194716
443	0.741737	0.741155	0.716771	0.000713821	0.0119469	0.0192557
444	0.741873	0.741514	0.716696	0.00119327	0.0111504	0.019566
445	0.741385	0.741342	0.717206	0.000799858	0.0116535	0.0191401
446	0.741241	0.741135	0.716619	0.000309157	0.0114475	0.0194053
447	0.741052	0.74072	0.716043	0.00124947	0.0119047	0.019446
448	0.741131	0.741165	0.716134	0.00112915	0.0121405	0.0197501
449	0.740901	0.741223	0.716513	0.00113944	0.0120552	0.0191187
450	0.740812	0.741181	0.715983	0.00102908	0.0116922	0.0191612
451	0.740631	0.740718	0.715729	0.00124964	0.0123376	0.0192716
452	0.740652	0.740474	0.716295	0.0011663	0.0120352	0.0199374
453	0.740367	0.740608	0.715896	0.000802516	0.0119196	0.0196973
454	0.7402	0.740657	0.715077	0.00134858	0.0124547	0.0202081
455	0.74013	0.740229	0.715954	0.000513886	0.0123174	0.0201491
456	0.740661	0.740038	0.715393	0.000580797	0.0118099	0.0197526
457	0.740067	0.740141	0.715605	0.000850655	0.0123465	0.0193436
458	0.739984	0.739818	0.715444	0.000628384	0.0120899	0.0193029
459	0.740322	0.739611	0.714864	0.000328136	0.0117529	0.0198605
460	0.739624	0.73969	0.715569	0.000804372	0.0120643	0.0194465
461	0.739779	0.739648	0.715129	8.15516e-05	0.0117921	0.0201263
462	0.740005	0.739602	0.714808	0.000723873	0.0115354	0.0200659
463	0.739952	0.739779	0.715274	0.000467058	0.0120283	0.0191996
464	0.739951	0.739836	0.715075	0.000105924	0.0118719	0.0201272
465	0.739699	0.7395	0.71488	0.000725111	0.0123695	0.0197863
466	0.739851	0.7386	0.714386	0.000400945	0.0116285	0.0196652
467	0.740052	0.739429	0.714339	0.000808876	0.0113432	0.0200543
468	0.740036	0.739249	0.714362	0.000722093	0.0112668	0.0199107
469	0.739613	0.739031	0.714503	0.000334912	0.0112629	0.019976
470	0.740161	0.738979	0.713997	0.00038123	0.0113623	0.0199452
471	0.741692	0.742567	0.718918	0.000211064	0.0117092	0.0185655
472	0.739296	0.739414	0.714659	0.000864665	0.0116687	0.0196119
473	0.738687	0.738925	0.714209	0.00111413	0.0117581	0.0191953
474	0.737862	0.738949	0.713778	0.00158483	0.0118702	0.0194094
475	0.738257	0.738651	0.713305	0.000576419	0.0116405	0.0199034
476	0.738278	0.738194	0.713194	0.000131	0.0118109	0.0200791
477	0.738152	0.738511	0.713276	0.00106385	0.0121329	0.0197781
478	0.738359	0.73799	0.71371	0.000503958	0.0117992	0.0194942
479	0.737698	0.73793	0.713189	0.000557779	0.0119899	0.0201926
480	0.738743	0.738251	0.713412	8.04184e-05	0.0115332	0.0200531
481	0.738472	0.738704	0.712601	0.000293507	0.0118516	0.019762
482	0.738466	0.738691	0.712547	0.00070268	0.0113901	0.0202679
483	0.738019	0.737912	0.712716	0.000620695	0.0111588	0.0198013
484	0.738032	0.737917	0.712776	0.000716271	0.0113463	0.0200738
485	0.738114	0.737476	0.712145	0.000525004	0.0109981	0.0202976
486	0.738461	0.737822	0.712555	0.000349033	0.0115855	0.0202971
487	0.737803	0.737668	0.712079	0.000559302	0.0113083	0.0200771
488	0.738329	0.73809	0.71238	0.000891975	0.0110884	0.019679
489	0.738571	0.737379	0.711786	0.000956145	0.0115576	0.019752
490	0.73765	0.737393	0.711883	0.00119111	0.0115481	0.0201198
491	0.738135	0.737312	0.711307	0.000926101	0.0115404	0.0200003
492	0.737337	0.736824	0.711579	0.00122385	0.0115869	0.0202346
493	0.737364	0.737174	0.711578	0.000791628	0.011129	0.0199179
494	0.737072	0.737055	0.71138	0.000680545	0.0115197	0.0201412
495	0.737309	0.736721	0.71092	0.000393632	0.0114867	0.0203667
496	0.73773	0.736537	0.711201	0.000676329	0.0114758	0.0200857
497	0.73789	0.736887	0.711526	0.000123848	0.0115432	0.0199476
498	0.737352	0.736716	0.711047	0.000361603	0.011704	0.0208328
499	0.737254	0.736603	0.711012	0.000832895	0.011136	0.0202137
500	0.737013	0.736214	0.710931	0.000889446	0.0114392	0.0203474
501	0.736718	0.736102	0.710536	0.000420319	0.0112903	0.020919
502	0.736792	0.735968	0.711221	0.000353681	0.0116952	0.0201611
503	0.736941	0.73653	0.71045	0.000536299	0.0113718	0.021021
504	0.736956	0.736225	0.710114	0.000303375	0.0113231	0.0209176
505	0.736551	0.736485	0.710618	0.000162311	0.0117539	0.0206403
506	0.736533	0.735681	0.710228	0.000642564	0.0113885	0.0211086
507	0.736646	0.735943	0.710368	0.000560539	0.011684	0.0213502
508	0.736497	0.735843	0.70952	0.000638742	0.0117939	0.0205745
509	0.736517	0.735446	0.709727	0.000721347	0.0122336	0.0208731
510	0.736467	0.735498	0.7095	4.83373e-05	0.0115938	0.0200479
511	0.736245	0.735507	0.709397	0.000692048	0.0118708	0.0206916
512	0.73618	0.735261	0.709828	7.508e-05	0.0115602	0.020941
513	0.736386	0.73539	0.709596	0.000802658	0.0116513	0.0203737
514	0.736125	0.735426	0.709502	0.000559353	0.0114905	0.0205522
515	0.736062	0.73562	0.708946	0.000994056	0.0114372	0.0206304
516	0.736085	0.735124	0.709104	0.000307615	0.0112652	0.0205155
517	0.735712	0.734791	0.70843	0.00021683	0.0115254	0.020739
518	0.737761	0.738988	0.713397	0.000886736	0.0116483	0.0192096
519	0.735025	0.735675	0.709549	0.000215096	0.0115967	0.0208764
520	0.734256	0.734717	0.708903	0.000651266	0.011148	0.0212449
521	0.734481	0.734783	0.70851	0.000314978	0.0117552	0.0206848
522	0.7339	0.734525	0.708421	0.00101756	0.0113914	0.0212206
523	0.734157	0.734421	0.708053	0.000121001	0.0112179	0.0207152
524	0.7341	0.734572	0.708537	0.000357049	0.0116602	0.0211612
525	0.734145	0.734375	0.707529	0.000602444	0.0111181	0.020844
526	0.734044	0.734006	0.70754	0.0011619	0.0111505	0.0209317
527	0.735191	0.734193	0.707331	0.000429969	0.0123355	0.0212125
528	0.734694	0.734298	0.708059	0.000705329	0.0120762	0.0208314
529	0.734386	0.734038	0.707484	0.000775501	0.0115479	0.0211799
530	0.734399	0.734438	0.707468	0.000761582	0.0115228	0.0216254
531	0.73486	0.73397	0.7073	0.000626123	0.012046	0.0210211
532	0.734279	0.733714	0.707064	0.000661447	0.0115168	0.0215924
533	0.734164	0.733663	0.706924	0.000378403	0.0116641	0.020952
534	0.734578	0.733596	0.706745	0.000965053	0.012063	0.0211192
535	0.734317	0.733566	0.707151	0.000445101	0.0117015	0.0210399
536	0.734153	0.733536	0.706732	0.000785528	0.0118264	0.0211193
537	0.734007	0.733105	0.706677	0.00082545	0.0114028	0.0204594
538	0.733685	0.733063	0.706942	0.000447558	0.0115042	0.0213056
539	0.734098	0.733483	0.706645	0.000547549	0.0119223	0.0211305
540	0.733414	0.733528	0.706708	0.000242366	0.0121201	0.020751
541	0.733542	0.733314	0.706084	0.000753671	0.0119207	0.0212412
542	0.73387	0.733024	0.706454	0.000414845	0.011485	0.02072
543	0.733851	0.733026	0.705336	0.000905776	0.0112998	0.0209798
544	0.733618	0.732957	0.70545	0.000750434	0.0110294	0.02091
545	0.733358	0.732991	0.705907	0.00103012	0.010977	0.0211196
546	0.733627	0.732801	0.70524	0.000897924	0.0113873	0.0209409
547	0.733331	0.732532	0.70605	0.000918742	0.0109066	0.0208877
548	0.732748	0.732148	0.705605	0.000921171	0.0114951	0.0214491
549	0.732263	0.732053	0.70528	0.000647109	0.0115034	0.0214178
550	0.73315	0.732279	0.705519	0.000431888	0.0118035	0.0205476
551	0.733742	0.732355	0.705615	0.00038911	0.0117731	0.0211884
552	0.732417	0.732024	0.704907	0.000277479	0.0117273	0.0215453
553	0.733416	0.73206	0.704539	0.000994662	0.011591	0.0213494
554	0.732627	0.73166	0.704935	0.000994197	0.0112454	0.02094
555	0.732625	0.73192	0.704653	0.000393567	0.0112336	0.0214787
556	0.733195	0.731629	0.704396	0.000313942	0.0114126	0.0212466
557	0.73223	0.731558	0.704492	0.000878645	0.0117483	0.0214982
558	0.732509	0.731535	0.704094	0.0001821	0.0118163	0.0217391
559	0.731956	0.731624	0.703883	0.000430547	0.0117183	0.0216325
560	0.732336	0.731596	0.704583	0.000306284	0.0115856	0.0213078
561	0.732319	0.731514	0.703807	0.000699105	0.0114538	0.0213509
562	0.732337	0.731475	0.703759	0.000894282	0.0120308	0.0220737
563	0.732036	0.731469	0.703731	0.00131043	0.0115848	0.0216887
564	0.731894	0.731422	0.703787	0.000280646	0.0110306	0.0214694
565	0.734752	0.734832	0.708478	0.000648465	0.0115793	0.0204256
566	0.731794	0.732348	0.704437	0.000584881	0.0116855	0.0210033
567	0.731019	0.731754	0.70362	0.000515089	0.011778	0.0216236
568	0.730289	0.730855	0.703051	0.000178884	0.0111362	0.0219339
569	0.731138	0.731136	0.702904	0.00084705	0.0111529	0.0217669
570	0.730521	0.731194	0.703298	0.000571531	0.0109294	0.0220267
571	0.730459	0.730502	0.702561	0.000830425	0.011254	0.0218121
572	0.730803	0.731017	0.702873	0.000523196	0.0110387	0.0221826
573	0.730992	0.730641	0.702866	0.00122236	0.0116004	0.0215969
574	0.730947	0.730535	0.702407	0.000424981	0.0113925	0.0217172
575	0.730626	0.73054	0.702859	0.00134332	0.0109868	0.021767
576	0.730956	0.730105	0.702391	0.000325336	0.0111141	0.0218833
577	0.7312	0.730299	0.701992	0.000728703	0.0120264	0.0216333
578	0.730896	0.730358	0.702001	0.000285337	0.0113376	0.0216755
579	0.730596	0.729755	0.702418	0.000412712	0.0114449	0.0217187
580	0.731086	0.729858	0.701425	0.000330626	0.0116862	0.021753
581	0.730655	0.729666	0.701722	0.000670619	0.0113388	0.021805
582	0.730631	0.729648	0.701764	0.00056129	0.0114327	0.0224959
583	0.730637	0.729451	0.701614	0.000538319	0.0110782	0.0219391
584	0.730444	0.729578	0.70148	0.00133729	0.0114596	0.0218396
585	0.729937	0.729418	0.701236	0.00120962	0.0115594	0.0215078
586	0.730729	0.729436	0.700724	0.000585768	0.0115133	0.0219761
587	0.730431	0.729393	0.700987	0.000398602	0.011596	0.0216163
588	0.730268	0.728972	0.700958	0.000589013	0.0114857	0.0215848
589	0.729869	0.72872	0.700604	0.00044103	0.0115006	0.0218353
590	0.729817	0.729216	0.700496	0.000215887	0.0114329	0.0222582
591	0.730183	0.729029	0.700892	0.000375176	0.0115111	0.021682
592	0.730166	0.728939	0.700743	0.000904756	0.0115054	0.0221714
593	0.730146	0.72885	0.69988	0.000216607	0.0120882	0.022365
594	0.729727	0.728849	0.700292	0.000623937	0.0120573	0.0220059
595	0.729244	0.728692	0.700116	0.000221202	0.0113929	0.021629
596	0.729749	0.728402	0.700127	0.000282801	0.0112362	0.0223139
597	0.729865	0.72842	0.699712	0.000453968	0.011751	0.0219441
598	0.729329	0.728229	0.699383	0.000604095	0.0111045	0.0216069
599	0.729459	0.728254	0.69971	0.000581548	0.0114261	0.0212169
600	0.729141	0.728092	0.699339	0.000480934	0.0106833	0.0220412
601	0.729088	0.728129	0.699191	0.000290624	0.0113131	0.0217492
602	0.729198	0.72797	0.699484	0.00112169	0.0117253	0.0223394
603	0.728894	0.727709	0.699301	0.00048951	0.0110273	0.0219783
604	0.728734	0.727404	0.698534	0.000145448	0.0116212	0.0220045
605	0.72848	0.727731	0.698681	0.000521443	0.0113558	0.0221737
606	0.728288	0.727463	0.698826	0.000112778	0.011189	0.0218909
607	0.728306	0.727483	0.698135	0.000432807	0.0113095	0.0226692
608	0.728629	0.727621	0.698659	7.78954e-05	0.0113875	0.0215598
609	0.728519	0.727788	0.698437	0.000465229	0.0114665	0.0227737
610	0.727637	0.727682	0.698003	0.000158221	0.0107069	0.0221696
611	0.727848	0.727569	0.698257	0.00069343	0.0111049	0.0224582
612	0.729751	0.730998	0.702931	0.000793299	0.010973	0.021466
613	0.727151	0.728143	0.699123	0.000339813	0.0112903	0.022464
614	0.726691	0.727214	0.698248	0.000757897	0.0116248	0.0226165
615	0.726435	0.727388	0.698298	0.000417581	0.0113824	0.0228691
616	0.726748	0.726958	0.697355	0.000155261	0.0114829	0.022265
617	0.727189	0.726388	0.697985	0.000402335	0.0112574	0.0231853
618	0.726993	0.726596	0.697923	0.00060704	0.0113513	0.022248
619	0.726875	0.726596	0.697243	0.000723443	0.011558	0.0230387
620	0.727331	0.726294	0.696895	0.000596396	0.0113004	0.0227147
621	0.727272	0.726598	0.69727	0.000467056	0.0111705	0.0227562
622	0.727502	0.726167	0.696602	0.000470835	0.0118631	0.0227296
623	0.727583	0.725723	0.696731	0.000709397	0.0110024	0.0226236
624	0.726937	0.726266	0.696738	0.000342467	0.0112877	0.0224365
625	0.727091	0.725924	0.696227	0.000109522	0.011301	0.0224589
626	0.727131	0.725955	0.696494	0.000128523	0.010857	0.0225594
627	0.727239	0.725626	0.696282	0.000539379	0.0110609	0.0230294
628	0.726728	0.725704	0.69622	0.000998795	0.0117418	0.0230073
629	0.726504	0.725338	0.696264	0.000236058	0.0112888	0.0229447
630	0.726922	0.725355	0.695672	0.00098378	0.0113938	0.0231461
631	0.726634	0.725503	0.69573	0.000906676	0.0109108	0.0223275
632	0.726167	0.725642	0.695903	0.000785569	0.0113096	0.0231588
633	0.72624	0.724913	0.695221	0.00113169	0.0110693	0.0231243
634	0.726417	0.725407	0.695139	0.000241036	0.0107036	0.0233453
635	0.726085	0.725003	0.694866	0.0010503	0.0109412	0.023054
636	0.726058	0.724797	0.694865	0.000771966	0.0114076	0.022472
637	0.72657	0.72481	0.695106	0.000693269	0.0108783	0.023066
638	0.725769	0.724573	0.69489	0.000420694	0.0107235	0.0225809
639	0.725178	0.724531	0.694769	0.000241811	0.0111664	0.0229492
640	0.725662	0.724606	0.694784	0.000708499	0.0114542	0.023238
641	0.725942	0.724455	0.694332	0.000335862	0.0114569	0.0231248
642	0.725727	0.724367	0.694524	0.000693291	0.0119397	0.0226085
643	0.725809	0.724595	0.694398	0.000351891	0.011487	0.0234829
644	0.725564	0.724455	0.694187	5.65491e-05	0.0108842	0.0226881
645	0.725493	0.724357	0.694496	0.000447055	0.0116988	0.0225188
646	0.724822	0.724036	0.694153	7.56885e-05	0.011074	0.0229084
647	0.725507	0.724572	0.69421	0.000433386	0.0115714	0.0227274
648	0.725154	0.724063	0.693296	0.000279007	0.0115585	0.0225738
649	0.725659	0.723824	0.693427	0.000402139	0.0112399	0.022672
650	0.724997	0.723671	0.693596	0.000491827	0.0114763	0.0227013
651	0.724803	0.723732	0.693059	0.000565913	0.0110091	0.0229416
652	0.72492	0.723349	0.693368	0.000415694	0.0113788	0.0225301
653	0.724725	0.72401	0.692523	0.000164032	0.0111133	0.0225002
654	0.724235	0.723771	0.693704	0.00016501	0.0114087	0.0227995
655	0.724277	0.723457	0.693026	0.000398142	0.0116043	0.0224605
656	0.724049	0.723323	0.692609	0.000351001	0.012043	0.0229092
657	0.723641	0.7232	0.692614	0.000194507	0.0115775	0.0229434
658	0.723514	0.72353	0.692281	0.000673343	0.0113134	0.0230105
659	0.725483	0.726752	0.696865	0.000631233	0.0114314	0.0223543
660	0.723295	0.723946	0.693166	0.000634867	0.0111463	0.0231022
661	0.723208	0.722745	0.691998	0.000495869	0.0115084	0.0233738
662	0.723001	0.723016	0.692187	0.000354644	0.0114709	0.0232136
663	0.723566	0.722313	0.691883	0.000985272	0.0114508	0.0236123
664	0.723197	0.722466	0.691846	0.000192771	0.0111395	0.0236123
665	0.722837	0.722253	0.691835	0.000265033	0.0116726	0.0237484
666	0.722835	0.721821	0.691497	0.00093456	0.0107775	0.023401
667	0.723407	0.722149	0.69181	0.000464461	0.0113486	0.0232256
668	0.723413	0.72168	0.691566	0.000818001	0.0107022	0.0235737
669	0.723042	0.721453	0.690972	0.00120793	0.0112172	0.0233982
670	0.722997	0.721587	0.691366	0.000979197	0.0113473	0.0231978
671	0.723069	0.721452	0.691349	0.00038987	0.011756	0.0233213
672	0.723129	0.721688	0.690806	0.000500875	0.011048	0.0237252
673	0.723115	0.7216	0.690714	0.000112344	0.0112933	0.0229711
674	0.722772	0.721405	0.690783	0.000327753	0.011705	0.0231029
675	0.722952	0.721136	0.690527	0.000520244	0.0116357	0.0233319
676	0.723014	0.721387	0.690473	0.000920757	0.011165	0.0234305
677	0.722803	0.720976	0.69083	0.000500504	0.0108244	0.0236408
678	0.722315	0.721335	0.69032	0.00060503	0.0108638	0.0236322
679	0.722698	0.721315	0.690589	0.000979488	0.0109899	0.0235255
680	0.722563	0.721352	0.690434	0.000640077	0.0111195	0.0236005
681	0.722913	0.720831	0.690323	0.000256171	0.0107421	0.0234417
682	0.722844	0.720726	0.690097	0.000639717	0.0108938	0.0237333
683	0.722412	0.720836	0.689622	0.000653706	0.0112351	0.0235668
684	0.721598	0.720466	0.689361	0.000377777	0.0109514	0.0236237
685	0.722512	0.719856	0.689568	0.000498509	0.0110235	0.0233552
686	0.721716	0.720497	0.689406	0.000216243	0.0113171	0.0236098
687	0.72167	0.719979	0.68886	0.000550238	0.0110029	0.0233185
688	0.721612	0.720341	0.689291	0.000424039	0.0108091	0.0235267
689	0.721482	0.720042	0.68893	0.000759168	0.0112875	0.0235891
690	0.72145	0.71995	0.688939	0.000160749	0.0113249	0.0235486
691	0.721588	0.7198	0.688728	0.000854703	0.0116573	0.023414
692	0.721268	0.719853	0.689126	0.00113145	0.0115982	0.0240933
693	0.721135	0.719822	0.687855	0.000819042	0.0113414	0.0241602
694	0.721363	0.720039	0.688206	0.000692746	0.0116689	0.0237231
695	0.721258	0.719478	0.688199	0.00074425	0.0115596	0.0236092
696	0.721111	0.719375	0.688015	0.000518954	0.0115753	0.0241002
697	0.720656	0.71936	0.687532	0.00127471	0.0116788	0.0238317
698	0.721108	0.719662	0.687175	0.000767151	0.0114985	0.0237577
699	0.720341	0.719449	0.687838	0.000777206	0.0111792	0.0235996
700	0.720293	0.719213	0.688056	0.000612229	0.0116199	0.023069
701	0.719873	0.719007	0.688047	0.000883287	0.0116676	0.0234656
702	0.720566	0.718961	0.687746	0.000837475	0.0115405	0.0233655
703	0.720185	0.71886	0.687441	0.00100939	0.011571	0.0238133
704	0.720303	0.718472	0.687395	0.00111004	0.0107183	0.0235767
705	0.720376	0.718223	0.68705	0.000822408	0.0113957	0.0237755
706	0.721672	0.722445	0.691395	0.000375496	0.0107603	0.0227809
707	0.719551	0.718591	0.687743	0.000251976	0.0114301	0.0236246
708	0.718971	0.718719	0.687147	0.000641195	0.0112443	0.0235627
709	0.71901	0.718846	0.686517	0.000585116	0.0110469	0.0238823
710	0.719249	0.718256	0.687011	0.00137409	0.010842	0.0238284
711	0.718827	0.718535	0.686056	0.000770781	0.0108959	0.0242277
712	0.718957	0.718428	0.686169	5.74104e-05	0.0111355	0.0241683
713	0.719173	0.718334	0.685748	0.000319885	0.0112449	0.0237175
714	0.719058	0.718115	0.685529	0.000579267	0.0108518	0.023982
715	0.71903	0.717973	0.685605	0.00109525	0.0107755	0.0239114
716	0.719208	0.718013	0.685451	0.00131009	0.0112135	0.0239813
717	0.719712	0.717791	0.685472	0.00092238	0.0107134	0.023916
718	0.719326	0.717835	0.685393	0.00085782	0.0108066	0.0238133
719	0.719097	0.717707	0.685259	0.00138899	0.010865	0.023965
720	0.718996	0.71755	0.684843	0.00107567	0.0104774	0.0238371
721	0.718866	0.717407	0.685347	0.00104067	0.0108548	0.0234483
722	0.718993	0.717282	0.685629	0.00101454	0.0111902	0.0234795
723	0.718526	0.71671	0.684995	0.000719866	0.0116391	0.023765
724	0.718817	0.717577	0.684601	0.000992927	0.01101	0.0236967
725	0.718473	0.716988	0.68409	0.00061103	0.0111566	0.0240234
726	0.718436	0.717156	0.684554	0.000624032	0.0104897	0.0238385
727	0.718121	0.717317	0.683949	0.000949096	0.0109907	0.0238698
728	0.71827	0.716756	0.68417	0.000487458	0.0106753	0.0245306
729	0.717736	0.716933	0.683317	0.00102887	0.0109349	0.0236319
730	0.718537	0.716585	0.683732	0.000871437	0.0108426	0.0235805
731	0.718613	0.716342	0.68359	0.000548033	0.01064	0.0239359
732	0.718062	0.716318	0.683795	0.000462974	0.0109288	0.023466
733	0.718202	0.716505	0.683573	0.000120093	0.010635	0.0233854
734	0.71769	0.715748	0.683498	0.000798065	0.0109349	0.024111
735	0.717379	0.715946	0.683201	0.000363784	0.0114938	0.0237566
736	0.717694	0.715815	0.683202	0.000233783	0.0111674	0.0236311
737	0.717567	0.715999	0.682975	0.000122364	0.0102463	0.0236966
738	0.71768	0.715924	0.68288	0.000757907	0.0113017	0.0233512
739	0.717585	0.715426	0.683118	0.000685051	0.0114847	0.0234801
740	0.717427	0.715306	0.682941	0.000700492	0.0112491	0.0241615
741	0.717083	0.715912	0.682684	0.000381384	0.0114227	0.0241218
742	0.717447	0.715872	0.682496	0.00129136	0.0112846	0.0240262
743	0.71733	0.714625	0.682213	0.000536888	0.00991422	0.0238864
744	0.716903	0.71539	0.682572	0.000492973	0.0107076	0.0242749
745	0.716927	0.715282	0.681985	0.000629998	0.0111581	0.0247682
746	0.717343	0.714991	0.681955	0.000755871	0.0103924	0.0240195
747	0.71722	0.715316	0.681965	0.000593956	0.0108889	0.024128
748	0.717187	0.715157	0.681907	0.00044422	0.010615	0.0246791
749	0.716894	0.71536	0.681551	0.000916265	0.0104551	0.0242967
750	0.716389	0.715385	0.68134	0.000437248	0.0112132	0.0242026
751	0.716217	0.714638	0.681655	0.000674864	0.0110621	0.0241606
752	0.716485	0.714328	0.681419	0.000752219	0.0106033	0.0241674
753	0.718482	0.71833	0.685545	0.000491029	0.01155	0.0232586
754	0.71603	0.715029	0.681467	0.00112055	0.0112419	0.0242098
755	0.714596	0.714745	0.680989	0.000925311	0.0112527	0.0238043
756	0.714976	0.714705	0.680821	0.000699447	0.0107689	0.024255
757	0.714909	0.714386	0.680714	0.00166373	0.0107479	0.0241089
758	0.715087	0.714105	0.680744	0.000885243	0.0112688	0.0244653
759	0.714963	0.714375	0.680199	0.00111331	0.0110664	0.0244821
760	0.715272	0.714048	0.680245	0.000209497	0.011051	0.0245575
761	0.715535	0.713765	0.680376	0.00125558	0.0107106	0.0243
762	0.715324	0.713775	0.680082	0.00100718	0.0106086	0.024581
763	0.715474	0.713812	0.67941	0.000500978	0.0104522	0.024429
764	0.71554	0.713387	0.679431	0.000926902	0.0106998	0.0246301
765	0.716439	0.713349	0.679742	0.000582221	0.0108518	0.0246205
766	0.716134	0.713282	0.679607	0.000212544	0.0111295	0.0243897
767	0.71555	0.713401	0.679306	0.000989918	0.0104044	0.0245226
768	0.715051	0.713477	0.679475	0.000353868	0.0114396	0.0255267
769	0.714956	0.713173	0.679044	0.000919108	0.0107706	0.0246065
770	0.715007	0.713133	0.678701	0.00106934	0.0108006	0.0248368
771	0.714711	0.712873	0.678695	0.00107987	0.0106465	0.0250263
772	0.714528	0.712589	0.678608	0.0010991	0.0104778	0.0250363
773	0.714069	0.71225	0.678016	0.000335997	0.0110804	0.024882
774	0.714217	0.712258	0.678504	0.00105788	0.0114377	0.0246327
775	0.713885	0.712801	0.678413	0.00088051	0.0108489	0.024476
776	0.714194	0.712816	0.678406	0.00125295	0.0106552	0.0245264
777	0.71416	0.712533	0.678055	0.000963589	0.0100386	0.0245554
778	0.714012	0.712033	0.678391	0.000227428	0.0110027	0.0243984
779	0.713592	0.712008	0.678348	0.00066941	0.0107413	0.0247798
780	0.713774	0.712039	0.677771	0.000534477	0.0107206	0.0250589
781	0.713612	0.711782	0.677523	0.00100693	0.0112021	0.0245791
782	0.713305	0.71232	0.677492	0.000703068	0.0112099	0.0245625
783	0.713435	0.711944	0.677414	0.000723194	0.0111253	0.0248301
784	0.712659	0.711615	0.677743	0.00109296	0.0113399	0.0248327
785	0.713469	0.711602	0.677014	0.000652535	0.01073	0.0249132
786	0.713719	0.711197	0.677016	0.00116535	0.0104957	0.0247948
787	0.713239	0.711776	0.677451	0.000772498	0.0109721	0.0244046
788	0.713157	0.711423	0.677267	0.00102315	0.0107039	0.0250743
789	0.712946	0.711439	0.676804	0.000980223	0.0107857	0.0247424
790	0.71277	0.711097	0.676704	0.000469003	0.0106281	0.0250469
791	0.712692	0.710884	0.676646	0.00106843	0.0113498	0.0250025
792	0.713025	0.710911	0.676259	0.00129542	0.00970658	0.025057
793	0.713197	0.710813	0.676713	0.00151109	0.010601	0.0248665
794	0.712709	0.710614	0.676377	0.00108894	0.0103354	0.0253334
795	0.713515	0.710704	0.675762	0.000979976	0.0104199	0.0251117
796	0.712416	0.710886	0.67635	0.00103384	0.0105468	0.024957
797	0.712854	0.710541	0.675847	0.00110615	0.0108169	0.0251196
798	0.712399	0.710795	0.675568	0.000332031	0.0102954	0.0248312
799	0.712818	0.710568	0.675719	0.000911587	0.010646	0.0255691
800	0.714194	0.714283	0.680411	0.000965637	0.0105625	0.0242334
801	0.711733	0.710971	0.67673	0.00095043	0.0101508	0.0244891
802	0.710895	0.710881	0.675667	0.000881215	0.0099421	0.0251723
803	0.711196	0.710751	0.675376	0.000327061	0.00996014	0.0246569
804	0.710967	0.710605	0.674793	0.00110638	0.0100011	0.0247546
805	0.711579	0.710381	0.675066	0.00103911	0.00990698	0.0250625
806	0.710855	0.709722	0.674948	0.000535786	0.0105649	0.025122
807	0.711029	0.709921	0.674309	0.00173966	0.0104768	0.0253041
808	0.711497	0.709789	0.674486	0.00100267	0.0105028	0.0250473
809	0.711837	0.709705	0.673775	0.00128042	0.0103586	0.024922
810	0.711794	0.709005	0.674191	0.00151181	0.0103341	0.0251093
811	0.712464	0.70896	0.674277	0.000468367	0.010665	0.0248652
812	0.711993	0.709274	0.674461	0.000697908	0.0109221	0.0244972
813	0.71229	0.708999	0.673795	0.000629881	0.0102834	0.0251894
814	0.7124	0.709269	0.67375	0.000997765	0.0101871	0.0249812
815	0.711435	0.708939	0.673378	0.000896313	0.0101492	0.0251487
816	0.711445	0.708885	0.673525	0.000954581	0.0108757	0.0248831
817	0.711183	0.708898	0.673065	0.00118217	0.0104917	0.0245863
818	0.711321	0.708929	0.673443	0.0012228	0.0102261	0.0252309
819	0.711216	0.708524	0.673194	0.000789801	0.0105379	0.0244923
820	0.710755	0.708537	0.673094	0.00153128	0.0107643	0.0252474
821	0.710464	0.708399	0.672934	0.00111642	0.0109816	0.02481
822	0.710356	0.708397	0.672923	0.000353067	0.00997101	0.0252405
823	0.710453	0.70826	0.672728	0.000584497	0.0100972	0.0247542
824	0.710201	0.707994	0.672635	0.00102432	0.0106402	0.0247834
825	0.71009	0.708175	0.672186	0.000346274	0.0101613	0.0247862
826	0.710167	0.707553	0.672429	0.000480115	0.0107662	0.0248952
827	0.710136	0.707881	0.672003	0.000819589	0.0101722	0.0246075
828	0.710026	0.707711	0.671891	0.00153464	0.0104691	0.0252685
829	0.709461	0.707663	0.67173	0.00106142	0.0108292	0.0251044
830	0.709708	0.707495	0.672139	0.00144634	0.0102003	0.0252614
831	0.709771	0.70761	0.671674	0.000566277	0.0104358	0.0249909
832	0.709714	0.707609	0.671587	0.000599223	0.0102462	0.0250371
833	0.709459	0.707586	0.671684	0.000882673	0.0105215	0.0253166
834	0.70946	0.707601	0.671561	0.000733261	0.0102054	0.0254104
835	0.709306	0.707028	0.671103	0.00129715	0.0106476	0.0250497
836	0.70934	0.706771	0.671405	0.00133582	0.00980769	0.0252388
837	0.709075	0.7068	0.670902	0.000949775	0.01022	0.0250948
838	0.709155	0.706523	0.671016	0.00104896	0.010351	0.0252585
839	0.70853	0.706951	0.670883	0.00143324	0.0104432	0.0248933
840	0.709033	0.706818	0.670715	0.00106619	0.0103259	0.0250069
841	0.709392	0.706279	0.670292	0.00103378	0.0102364	0.0245898
842	0.709249	0.706617	0.670216	0.00106217	0.0101088	0.025259
843	0.7089	0.706464	0.67005	0.00159511	0.0102083	0.0252372
844	0.708898	0.706155	0.670194	0.00132546	0.010621	0.0256598
845	0.708719	0.70634	0.669866	0.00123734	0.0098794	0.0254352
846	0.7084	0.706386	0.669663	0.00127942	0.00951461	0.0253054
847	0.710834	0.710262	0.674517	0.00113242	0.0099531	0.0240262
848	0.707852	0.70752	0.670718	0.000749592	0.0106593	0.0247525
849	0.707544	0.70653	0.66937	0.00155542	0.010207	0.0249118
850	0.70704	0.706402	0.669937	0.000919547	0.0101943	0.0248724
851	0.707725	0.706031	0.669274	0.00114339	0.0103856	0.0253712
852	0.707817	0.705985	0.668978	0.00113699	0.0103848	0.0245567
853	0.707636	0.705569	0.669051	0.00105511	0.0100567	0.0255646
854	0.707315	0.705278	0.668713	0.00111823	0.00986136	0.0253038
855	0.70775	0.705158	0.668765	0.00164422	0.010244	0.0252749
856	0.708104	0.705268	0.668559	0.00236661	0.00987337	0.0250037
857	0.70809	0.705065	0.668716	0.00126427	0.0101589	0.0251663
858	0.70831	0.705302	0.668695	0.000727872	0.0102999	0.0253753
859	0.708453	0.704924	0.668624	0.00067394	0.0099701	0.0247608
860	0.707932	0.705286	0.667844	0.000667288	0.0100488	0.0253022
861	0.70751	0.704868	0.667721	0.00100777	0.00971175	0.0254431
862	0.70792	0.704584	0.667891	0.000937558	0.0103158	0.0253672
863	0.707656	0.704396	0.668	0.000753319	0.0102789	0.0253107
864	0.707487	0.704387	0.667874	0.00104772	0.0102987	0.0256518
865	0.707329	0.704766	0.667657	0.00149714	0.0102987	0.0250367
866	0.706988	0.704784	0.667982	0.000765867	0.0104362	0.0245962
867	0.707147	0.704823	0.666907	0.000831095	0.0102433	0.0248462
868	0.7073	0.704833	0.666744	0.000956352	0.00993883	0.0251986
869	0.706992	0.704586	0.667015	0.000695854	0.0100568	0.0249903
870	0.70698	0.70406	0.667057	0.000864465	0.00962219	0.0251396
871	0.706847	0.70389	0.666357	0.0012767	0.00983477	0.0253315
872	0.706462	0.703802	0.666396	0.000723084	0.0100486	0.0257335
873	0.705895	0.703822	0.666472	0.00112238	0.0104567	0.0249699
874	0.706113	0.703408	0.666505	0.00100568	0.0101347	0.0254276
875	0.706291	0.703543	0.666259	0.00160154	0.0100827	0.0254806
876	0.705885	0.70315	0.666602	0.00127725	0.0100124	0.0258304
877	0.706053	0.703433	0.666022	0.00137882	0.00954169	0.025165
878	0.706172	0.703559	0.665722	0.00111827	0.0102533	0.0257203
879	0.705856	0.702892	0.665486	0.00219756	0.0103803	0.0251784
880	0.706142	0.703442	0.666002	0.00189885	0.0105147	0.0252039
881	0.705927	0.702805	0.665786	0.00199239	0.00995869	0.0256873
882	0.705911	0.702643	0.6654	0.00109149	0.0103989	0.025266
883	0.705672	0.702826	0.664808	0.00115488	0.00989807	0.0255573
884	0.705459	0.702577	0.665172	0.00129289	0.00977635	0.0263185
885	0.705749	0.702407	0.665208	0.00180246	0.00967566	0.0261254
886	0.705364	0.702465	0.66481	0.00190857	0.00966839	0.0259211
887	0.705432	0.702109	0.664657	0.0020823	0.00964952	0.0261422
888	0.70526	0.702275	0.664827	0.00166943	0.0100743	0.025695
889	0.705019	0.702093	0.664847	0.00162012	0.00974122	0.0257242
890	0.705089	0.701757	0.664802	0.0014047	0.00974457	0.0258064
891	0.705254	0.701988	0.664335	0.00142189	0.0103966	0.025865
892	0.704779	0.702024	0.664026	0.00110462	0.00998372	0.0258494
893	0.705025	0.701921	0.664209	0.00156287	0.0101446	0.0254706
894	0.707072	0.705473	0.668576	0.000999295	0.00995774	0.0248012
895	0.703577	0.702337	0.664704	0.00152177	0.0102919	0.0259186
896	0.7039	0.702457	0.664243	0.00116834	0.00977072	0.0263544
897	0.703477	0.70212	0.663757	0.000834408	0.00937455	0.0254825
898	0.70391	0.701368	0.663901	0.00157755	0.00983921	0.0261478
899	0.703716	0.701177	0.664152	0.00139917	0.0094489	0.0259204
900	0.70369	0.70112	0.663279	0.000803334	0.0101992	0.0256306
901	0.703285	0.701091	0.663391	0.00154832	0.00979677	0.0257918
902	0.704004	0.701064	0.663274	0.00133544	0.0101014	0.0256701
903	0.704432	0.700981	0.662872	0.00137224	0.00992809	0.0259875
904	0.70437	0.701164	0.662666	0.00165306	0.00988239	0.0262372
905	0.704506	0.700933	0.662852	0.00135877	0.00992237	0.025467
906	0.704095	0.70076	0.662857	0.00176012	0.00996851	0.0254809
907	0.703676	0.700284	0.662449	0.00127282	0.00953148	0.0257005
908	0.703764	0.700413	0.662302	0.000879171	0.0101472	0.0259063
909	0.703501	0.699821	0.662799	0.000915238	0.00998865	0.0262175
910	0.703743	0.700191	0.661986	0.00140773	0.00978569	0.0259339
911	0.703715	0.700525	0.662181	0.00115729	0.00945944	0.0262
912	0.703472	0.700183	0.662198	0.00137033	0.0103642	0.0256258
913	0.703221	0.699837	0.661913	0.00105118	0.00969161	0.0260401
914	0.703178	0.700114	0.661576	0.00118003	0.0101274	0.0259997
915	0.703116	0.699769	0.661532	0.00171463	0.00915502	0.0255118
916	0.702996	0.699629	0.661663	0.00114478	0.00922073	0.0258601
917	0.702416	0.699593	0.661369	0.00121133	0.00963108	0.026192
918	0.702889	0.699777	0.661588	0.00104742	0.00977602	0.0257872
919	0.703043	0.699464	0.661566	0.000596724	0.00934957	0.0262911
920	0.703357	0.69958	0.661284	0.0013329	0.0096196	0.0261912
921	0.702621	0.699505	0.66063	0.00057471	0.00911568	0.02599
922	0.702775	0.698991	0.660525	0.000680775	0.00942088	0.0263539
923	0.70258	0.69873	0.660733	0.00123811	0.00960734	0.026044
924	0.702215	0.698712	0.660106	0.00135354	0.0092796	0.0262229
925	0.701972	0.698963	0.660564	0.00163862	0.00976638	0.0263395
926	0.702086	0.698461	0.660503	0.00129737	0.00982321	0.0267517
927	0.701884	0.69842	0.660029	0.00140084	0.00969732	0.026298
928	0.701699	0.698669	0.660454	0.00122724	0.00901492	0.0259508
929	0.701728	0.698337	0.660162	0.00112444	0.00935249	0.0266221
930	0.701798	0.698575	0.659463	0.0015472	0.00920749	0.0259309
931	0.702415	0.698069	0.659317	0.00132756	0.00976237	0.0261839
932	0.701928	0.698284	0.659926	0.00183536	0.0093009	0.0264098
933	0.701544	0.697994	0.659435	0.00195049	0.00936247	0.0258916
934	0.701624	0.698168	0.659246	0.00161848	0.00957885	0.0263978
935	0.701421	0.697819	0.658814	0.000874062	0.00923914	0.0263853
936	0.70127	0.697845	0.658883	0.00115708	0.00931889	0.0268622
937	0.701553	0.697735	0.658725	0.0010132	0.00955224	0.0266301
938	0.701411	0.697089	0.658385	0.00144035	0.00996178	0.0266259
939	0.700878	0.697448	0.658929	0.000961469	0.00903142	0.0264366
940	0.700538	0.697752	0.658804	0.00110841	0.00917386	0.0266162
941	0.702934	0.701307	0.663234	0.000835064	0.00976298	0.025197
942	0.700121	0.697846	0.659229	0.00115049	0.0094215	0.0260723
943	0.6994	0.69753	0.658121	0.000636434	0.00925593	0.0271853
944	0.699484	0.697241	0.657962	0.00132745	0.00939404	0.0264733
945	0.700119	0.696936	0.658112	0.000441531	0.00954534	0.026354
946	0.699805	0.697527	0.657933	0.00139248	0.00928157	0.0265915
947	0.700322	0.697138	0.658125	0.00113647	0.00918826	0.0264315
948	0.700191	0.696885	0.657891	0.0014798	0.00986619	0.0262393
949	0.700372	0.695744	0.657482	0.00140945	0.00964385	0.0263607
950	0.700447	0.696158	0.657336	0.00152143	0.00929638	0.0263005
951	0.700639	0.696453	0.657384	0.00133217	0.00943927	0.0264422
952	0.700617	0.69616	0.657162	0.00132839	0.00949577	0.026946
953	0.70071	0.696281	0.656858	0.00182932	0.00984685	0.0265973
954	0.700387	0.696489	0.657325	0.00145334	0.00933043	0.0264456
955	0.700504	0.696088	0.656719	0.00178479	0.00951049	0.026019
956	0.700405	0.696004	0.656482	0.00162043	0.00959145	0.0258456
957	0.70096	0.69571	0.656362	0.00134745	0.00950048	0.0263105
958	0.700064	0.695408	0.656518	0.0013811	0.0088821	0.0267774
959	0.69976	0.696016	0.656114	0.00138192	0.00936555	0.0267921
960	0.699945	0.695866	0.656231	0.00170945	0.00934794	0.0262103
961	0.69975	0.695136	0.656527	0.00153928	0.00924348	0.026231
962	0.699632	0.695487	0.656105	0.00151501	0.00924456	0.0267667
963	0.69987	0.695472	0.655584	0.00145725	0.00971091	0.0264497
964	0.699264	0.694833	0.655471	0.00142061	0.00950087	0.0263419
965	0.699904	0.695122	0.655502	0.00142736	0.00894474	0.0268213
966	0.699207	0.694954	0.655418	0.000709364	0.00936366	0.02694
967	0.698707	0.694916	0.654607	0.00128103	0.00946203	0.0266113
968	0.698339	0.694877	0.655238	0.00116477	0.00911172	0.0265309
969	0.698812	0.694495	0.654701	0.00134047	0.00917527	0.0268581
970	0.698194	0.694768	0.654605	0.00123532	0.00897437	0.0261902
971	0.698902	0.694618	0.6546	0.00159113	0.00917694	0.0265393
972	0.697975	0.694641	0.654522	0.00173067	0.00916891	0.0269434
973	0.69872	0.694674	0.654717	0.00188154	0.0095062	0.0264937
974	0.697916	0.694176	0.654419	0.0015997	0.00891636	0.026655
975	0.698523	0.694332	0.653912	0.000746806	0.00963763	0.0272566
976	0.698571	0.694004	0.654008	0.00136778	0.0094483	0.0266183
977	0.697941	0.693101	0.6536	0.00144674	0.00953659	0.0272149
978	0.697885	0.693965	0.653902	0.00144455	0.00914345	0.0269629
979	0.698222	0.693867	0.653606	0.00154006	0.00959004	0.0258433
980	0.698155	0.693745	0.65385	0.00114709	0.00919377	0.0262576
981	0.697835	0.693233	0.653588	0.00123501	0.00897293	0.0263704
982	0.697836	0.693669	0.653967	0.000767211	0.0094282	0.0267181
983	0.697494	0.693503	0.653402	0.00157382	0.00950142	0.0268013
984	0.697317	0.693206	0.65337	0.001652	0.0095444	0.026402
985	0.69704	0.692981	0.653529	0.00117604	0.00924399	0.0263122
986	0.696611	0.693229	0.653392	0.00087922	0.00911931	0.0266337
987	0.696803	0.69287	0.65289	0.00139387	0.00962342	0.026632
988	0.698736	0.697299	0.657811	0.000538367	0.00942273	0.0256145
989	0.696148	0.693027	0.653463	0.000964521	0.00978887	0.0264979
990	0.696117	0.693214	0.653555	0.000888194	0.00906992	0.026782
991	0.696147	0.693	0.652416	0.00233455	0.00951099	0.0266863
992	0.69656	0.692664	0.653061	0.000968434	0.00844176	0.0272377
993	0.696008	0.692824	0.652669	0.00125655	0.00880252	0.0268828
994	0.696367	0.69227	0.652912	0.0015512	0.00898931	0.0265878
995	0.696582	0.69244	0.652485	0.00133	0.00932229	0.027493
996	0.6968	0.692377	0.651911	0.00157598	0.00884704	0.0272923
997	0.696231	0.691693	0.651811	0.000677928	0.00880781	0.0260961
998	0.696679	0.69187	0.65172	0.000946158	0.00970057	0.0270214
999	0.696374	0.691905	0.651702	0.00152319	0.0091799	0.0270887
1000	0.695997	0.691404	0.651487	0.0012306	0.00978088	0.0268728
1001	0.696067	0.691669	0.651315	0.00135522	0.00942948	0.0268244
1002	0.696421	0.6915	0.651114	0.00175314	0.00918511	0.0269092
1003	0.69605	0.6917	0.651399	0.00155672	0.00862515	0.0267629
1004	0.695916	0.691155	0.65103	0.00201114	0.00874915	0.0270793
1005	0.695873	0.691208	0.651125	0.00180087	0.00966584	0.0267498
1006	0.696013	0.691041	0.650369	0.00148974	0.00938499	0.0273597
1007	0.696022	0.691212	0.65067	0.00175344	0.00946378	0.0268006
1008	0.695714	0.690812	0.650224	0.00186248	0.00919427	0.0267547
1009	0.695769	0.691118	0.650208	0.00194408	0.00958732	0.0274931
1010	0.69564	0.690432	0.650204	0.00144679	0.00898042	0.0275109
1011	0.696044	0.690626	0.649968	0.00184138	0.00922049	0.0273768
1012	0.695446	0.690423	0.650206	0.00157873	0.00950588	0.0271287
1013	0.695482	0.690812	0.649788	0.00140169	0.00959593	0.0265949
1014	0.694924	0.690428	0.649877	0.00172335	0.00912656	0.0267877
1015	0.695662	0.690428	0.64964	0.00151278	0.00910719	0.0265619
1016	0.695157	0.690286	0.649399	0.00169542	0.00884852	0.0270082
1017	0.694795	0.689919	0.649624	0.00136491	0.00856635	0.0267472
1018	0.695036	0.690484	0.64906	0.00172906	0.00928235	0.0270205
1019	0.694946	0.689954	0.648922	0.00239711	0.00908854	0.02702
1020	0.695197	0.690567	0.649192	0.00189241	0.00916736	0.0276224
1021	0.694637	0.689878	0.648739	0.00103086	0.0090219	0.0267009
1022	0.694532	0.689705	0.648739	0.00120112	0.00930795	0.0273531
1023	0.694659	0.689678	0.648825	0.000891549	0.00937287	0.0275626
1024	0.694286	0.689473	0.648521	0.00154459	0.00886189	0.0273339
1025	0.694192	0.689293	0.647984	0.00177486	0.00914369	0.0267952
1026	0.69452	0.689386	0.648476	0.00139495	0.00884129	0.0271694
1027	0.694172	0.689132	0.648592	0.000975911	0.00903868	0.0264097
1028	0.693766	0.688891	0.648198	0.00146207	0.00914152	0.0270118
1029	0.693783	0.688711	0.647879	0.000974928	0.00854819	0.0269865
1030	0.693596	0.688991	0.647433	0.00107872	0.00917022	0.0270485
1031	0.693702	0.688941	0.647531	0.00131219	0.00942684	0.0266259
1032	0.693069	0.688864	0.647472	0.000870256	0.00882364	0.0273893
1033	0.693115	0.688801	0.647367	0.0014014	0.00885627	0.0265234
1034	0.693016	0.688627	0.64776	0.00160113	0.00890118	0.0270305
1035	0.695094	0.692452	0.651751	0.00102433	0.00839162	0.0259907
1036	0.692053	0.689046	0.648028	0.00128609	0.00897944	0.0270716
1037	0.691885	0.688484	0.646885	0.00212545	0.008949	0.0268579
1038	0.691784	0.688589	0.646641	0.00194754	0.00903213	0.0271939
1039	0.692424	0.688197	0.647072	0.00155743	0.00876036	0.0267661
1040	0.692186	0.687926	0.647322	0.00197385	0.00919745	0.0271893
1041	0.692812	0.687687	0.64699	0.0021295	0.00921547	0.0269824
1042	0.693433	0.687199	0.646627	0.00198424	0.00888606	0.0268005
1043	0.693178	0.68755	0.646483	0.00156203	0.00924947	0.0270184
1044	0.69249	0.687606	0.64584	0.00167039	0.00888185	0.0270481
1045	0.692546	0.687628	0.645713	0.00182114	0.00840459	0.0271498
1046	0.692654	0.687732	0.645831	0.00140104	0.00862794	0.0275066
1047	0.692272	0.687605	0.646581	0.00188248	0.00903377	0.0271176
1048	0.69197	0.687259	0.646071	0.00174983	0.00911917	0.0271243
1049	0.692072	0.686909	0.645449	0.00266276	0.00949968	0.0270192
1050	0.692515	0.687176	0.645226	0.00196812	0.00883594	0.0272276
1051	0.692527	0.686946	0.645365	0.00206121	0.00861804	0.0275662
1052	0.691937	0.686943	0.645501	0.00260748	0.00863006	0.0270793
1053	0.691993	0.686605	0.645213	0.00273326	0.0092113	0.0276806
1054	0.691776	0.686787	0.644637	0.00209446	0.00862884	0.0280256
1055	0.691894	0.686689	0.64458	0.00246348	0.00863597	0.0274872
1056	0.691776	0.686405	0.644192	0.00252665	0.00849743	0.0274603
1057	0.691969	0.686642	0.644803	0.00248984	0.00809136	0.0279628
1058	0.691984	0.686077	0.644298	0.00260278	0.00841325	0.0275734
1059	0.691514	0.686078	0.643728	0.00233219	0.00879494	0.0277053
1060	0.691529	0.68543	0.643963	0.00258901	0.00889808	0.0272871
1061	0.691259	0.685826	0.644145	0.00189174	0.00886671	0.0279118
1062	0.69145	0.686103	0.643946	0.00120269	0.00898706	0.027452
1063	0.69155	0.685729	0.644008	0.00169145	0.00907203	0.0273568
1064	0.690494	0.685672	0.643784	0.00217241	0.00869965	0.0269199
1065	0.690628	0.686051	0.643798	0.00146413	0.0086689	0.0273427
1066	0.690828	0.685672	0.643326	0.00163026	0.00869858	0.0274518
1067	0.690755	0.685696	0.643208	0.00182404	0.00930689	0.0272695
1068	0.691472	0.684976	0.643276	0.00208063	0.00875362	0.027386
1069	0.691022	0.684729	0.643794	0.0012279	0.00886976	0.0270593
1070	0.690517	0.685044	0.643423	0.00206276	0.00879901	0.0271996
1071	0.690779	0.684994	0.643459	0.00142049	0.0083299	0.0274934
1072	0.6904	0.685224	0.64289	0.0013009	0.00866879	0.0277675
1073	0.69044	0.684815	0.642898	0.00159684	0.00878061	0.0275828
1074	0.690088	0.684674	0.64284	0.00101652	0.00841244	0.0272476
1075	0.690605	0.684849	0.642691	0.00151674	0.00828542	0.0273103
1076	0.690111	0.684438	0.643075	0.00134615	0.00897098	0.0278144
1077	0.689563	0.684065	0.642494	0.00142997	0.00905893	0.0272145
1078	0.689823	0.684341	0.642442	0.00140933	0.00928308	0.0270612
1079	0.689738	0.684467	0.642181	0.00152449	0.00915354	0.0271228
1080	0.689575	0.684525	0.642009	0.00140881	0.00885162	0.027156
1081	0.689754	0.684243	0.641967	0.00192272	0.00884733	0.0272435
1082	0.691227	0.687912	0.646192	0.00153318	0.00885911	0.026674
1083	0.688392	0.684484	0.6423	0.00158178	0.00918791	0.0276896
1084	0.687902	0.683749	0.641525	0.00161765	0.008664	0.0273317
1085	0.688553	0.68348	0.641509	0.0024576	0.0085138	0.0272949
1086	0.689023	0.683399	0.641352	0.0015365	0.00909648	0.0269751
1087	0.688268	0.683507	0.641124	0.00142246	0.00885072	0.0271815
1088	0.688124	0.683086	0.640903	0.0025181	0.00925251	0.0274013
1089	0.689446	0.68278	0.640726	0.00274421	0.00847969	0.0274307
1090	0.688604	0.682868	0.640744	0.00181789	0.00917228	0.0270868
1091	0.689014	0.683024	0.640846	0.00173219	0.00956836	0.0274619
1092	0.688863	0.682723	0.640738	0.00186943	0.00864027	0.0275865
1093	0.688463	0.682739	0.640634	0.00122201	0.00875632	0.0271573
1094	0.688378	0.682783	0.64047	0.00136346	0.00863893	0.0276028
1095	0.68874	0.682548	0.63993	0.00219425	0.00866546	0.026918
1096	0.688431	0.682626	0.63995	0.00188271	0.00879244	0.0270218
1097	0.687987	0.682388	0.640148	0.00188898	0.00930743	0.0276955
1098	0.688429	0.682309	0.64011	0.00175424	0.00848052	0.0273761
1099	0.688334	0.682125	0.640099	0.00233305	0.00865582	0.0274541
1100	0.688368	0.682166	0.639202	0.00250009	0.00880199	0.0272822
1101	0.688325	0.681341	0.639443	0.0021412	0.00931757	0.0281455
1102	0.688151	0.681602	0.638993	0.00152155	0.00916027	0.0273955
1103	0.68807	0.681816	0.638595	0.00246346	0.0086513	0.0276555
1104	0.687816	0.681529	0.638604	0.00202325	0.00888631	0.0270666
1105	0.6882	0.681391	0.638923	0.00195743	0.00847704	0.0272456
1106	0.687399	0.6814	0.638434	0.00131853	0.00902802	0.0271337
1107	0.687755	0.681233	0.639132	0.00243121	0.0091247	0.0270507
1108	0.687802	0.681087	0.638221	0.00227382	0.00887045	0.0273549
1109	0.688031	0.680402	0.63834	0.00224292	0.00915365	0.0279423
1110	0.687429	0.680392	0.638257	0.00253487	0.0088436	0.0274671
1111	0.68747	0.680767	0.637995	0.00212254	0.00930209	0.0277679
1112	0.687051	0.680208	0.637835	0.00223038	0.00840086	0.0275225
1113	0.686708	0.680918	0.63796	0.00198875	0.00866397	0.0279763
1114	0.686544	0.680746	0.638028	0.00265779	0.00849812	0.0275811
1115	0.686694	0.680529	0.637688	0.00251027	0.00906281	0.0275201
1116	0.686758	0.680495	0.638131	0.00255164	0.00922235	0.027778
1117	0.686585	0.680542	0.637524	0.00247218	0.00837517	0.0278692
1118	0.686046	0.680448	0.637032	0.00208848	0.00897124	0.0278154
1119	0.686394	0.680514	0.637147	0.0017703	0.00858968	0.0272808
1120	0.686213	0.680048	0.637164	0.00147817	0.00943124	0.0276886
1121	0.686216	0.680119	0.637125	0.00161792	0.00911607	0.0281794
1122	0.68586	0.680257	0.636746	0.00190524	0.00861901	0.0277567
1123	0.68568	0.680165	0.637181	0.00230801	0.00858678	0.0276493
1124	0.685811	0.680396	0.637108	0.00207313	0.00898407	0.0277379
1125	0.685665	0.679902	0.63652	0.00213788	0.00925216	0.0278811
1126	0.685626	0.679387	0.636422	0.00167056	0.00870627	0.0275087
1127	0.685256	0.67925	0.636019	0.00212465	0.00895839	0.0268966
1128	0.685486	0.67914	0.636305	0.00222081	0.00876075	0.0279101
1129	0.687169	0.683497	0.64038	0.00203968	0.00878483	0.0263831
1130	0.684034	0.679862	0.63723	0.00193104	0.00895184	0.0274662
1131	0.684132	0.679386	0.636173	0.00204769	0.00905576	0.0273354
1132	0.684238	0.679226	0.635831	0.00198052	0.0089112	0.0277408
1133	0.684256	0.679115	0.635531	0.00185815	0.00910679	0.0279335
1134	0.68451	0.679101	0.635396	0.00218061	0.00879981	0.0281426
1135	0.684896	0.678846	0.635179	0.00289239	0.00825605	0.0275341
1136	0.685167	0.67926	0.635148	0.00229857	0.00869066	0.0281216
1137	0.68544	0.678583	0.634807	0.00202303	0.00886676	0.0273929
1138	0.685156	0.678786	0.634704	0.00233472	0.00827299	0.0273432
1139	0.685394	0.67802	0.634942	0.00138463	0.00857061	0.0272157
1140	0.68421	0.677919	0.635112	0.00193681	0.00834499	0.0274057
1141	0.68451	0.678209	0.635104	0.00218674	0.00899987	0.027218
1142	0.68479	0.677999	0.634767	0.00189014	0.00876169	0.0280112
1143	0.684598	0.678106	0.634976	0.00152279	0.00920058	0.0277512
1144	0.684645	0.677908	0.634237	0.00164865	0.00910865	0.0279136
1145	0.684689	0.677821	0.634213	0.00232562	0.00826117	0.0278331
1146	0.684495	0.677752	0.633902	0.00185156	0.00866276	0.0272283
1147	0.684209	0.677643	0.634022	0.00207572	0.00903535	0.0278883
1148	0.684006	0.677481	0.634091	0.00169349	0.00816137	0.0279879
1149	0.684134	0.67768	0.633929	0.00180588	0.00872131	0.0274567
1150	0.683995	0.677284	0.634069	0.00199029	0.00868426	0.0273656
1151	0.683941	0.677345	0.633862	0.00219109	0.00868723	0.027466
1152	0.684244	0.677486	0.633701	0.00204033	0.00851673	0.0280552
1153	0.683903	0.676943	0.633356	0.0019695	0.0088526	0.0281285
1154	0.683908	0.676606	0.633214	0.00217481	0.00845171	0.0280292
1155	0.683491	0.676969	0.633085	0.0019429	0.00886165	0.0276082
1156	0.683433	0.676825	0.632896	0.00247381	0.00871183	0.0278766
1157	0.683632	0.676582	0.632875	0.00242116	0.00878076	0.0280428
1158	0.682874	0.676603	0.632875	0.00199217	0.00851159	0.0282108
1159	0.683311	0.675793	0.632739	0.00245933	0.00920074	0.0271306
1160	0.682948	0.67588	0.632338	0.00293593	0.0085258	0.0275346
1161	0.682815	0.675982	0.632385	0.00272564	0.00892882	0.0275871
1162	0.682931	0.675429	0.632252	0.00240426	0.00821198	0.0273516
1163	0.682965	0.675449	0.631885	0.00245787	0.00892985	0.0277049
1164	0.682907	0.67596	0.632003	0.00228024	0.00885863	0.0270752
1165	0.682848	0.674759	0.631644	0.00215024	0.00919396	0.0272406
1166	0.682452	0.675199	0.631724	0.00233837	0.00869666	0.0275753
1167	0.682458	0.675189	0.631574	0.0022688	0.00838559	0.0276518
1168	0.682685	0.675677	0.631702	0.00271474	0.0081977	0.0273412
1169	0.682519	0.675061	0.63122	0.00256618	0.00926246	0.0277473
1170	0.682116	0.675645	0.631586	0.0021654	0.00895211	0.0272271
1171	0.682019	0.675069	0.631063	0.00155484	0.00887241	0.027779
1172	0.68162	0.674986	0.631093	0.00210793	0.00862589	0.0279872
1173	0.681334	0.674764	0.631055	0.00249325	0.00896162	0.0275267
1174	0.681812	0.674734	0.630477	0.00155322	0.00869184	0.0276115
1175	0.681416	0.67428	0.630929	0.00143906	0.00864687	0.0278543
1176	0.682964	0.678383	0.635285	0.00188693	0.00842941	0.0279295
1177	0.680468	0.675605	0.631506	0.00184892	0.00884383	0.0280893
1178	0.680148	0.67497	0.630577	0.00202881	0.00872928	0.0283184
1179	0.680141	0.674619	0.630554	0.00218072	0.00856458	0.0280431
1180	0.680733	0.674149	0.630422	0.0023305	0.00855479	0.0278032
1181	0.680767	0.674169	0.629881	0.00238616	0.00809989	0.0277176
1182	0.680907	0.674061	0.630247	0.00250528	0.0085318	0.0278072
1183	0.6814	0.673825	0.629598	0.00208238	0.00804016	0.027739
1184	0.681279	0.673578	0.629497	0.00198781	0.00819573	0.027753
1185	0.680936	0.673451	0.629538	0.00223843	0.00861557	0.0280621
1186	0.680326	0.673489	0.629372	0.0025749	0.00858837	0.0279784
1187	0.680573	0.672911	0.629243	0.00251759	0.00904732	0.027738
1188	0.680734	0.672939	0.629416	0.00211303	0.00925061	0.0279044
1189	0.680362	0.672837	0.629428	0.00231617	0.00858405	0.0276697
1190	0.680965	0.673388	0.628618	0.00236431	0.0087156	0.0280713
1191	0.680821	0.673466	0.628737	0.00236423	0.00830529	0.0277537
1192	0.680897	0.672501	0.628618	0.00246531	0.0084955	0.0278257
1193	0.680827	0.672925	0.628414	0.00261378	0.00880834	0.0277373
1194	0.680398	0.67268	0.628642	0.00177771	0.00836884	0.02759
1195	0.680656	0.672573	0.628549	0.00189792	0.00866911	0.0274256
1196	0.680513	0.672743	0.628522	0.0026511	0.00804342	0.0277188
1197	0.680267	0.672833	0.628451	0.00267783	0.00839473	0.028036
1198	0.680041	0.672544	0.628815	0.00245141	0.00766949	0.0286491
1199	0.67976	0.672181	0.62843	0.00253238	0.0084559	0.0279074
1200	0.679453	0.672036	0.627816	0.00197915	0.00872322	0.0271453
1201	0.679678	0.671497	0.627431	0.00253219	0.00878247	0.0275315
1202	0.679215	0.671595	0.628489	0.00231588	0.00859503	0.0283373
1203	0.679558	0.671704	0.627728	0.00231578	0.00829851	0.0279881
1204	0.679529	0.671727	0.627511	0.0025617	0.0083662	0.0278481
1205	0.679212	0.671749	0.627175	0.00241722	0.0088219	0.0284235
1206	0.679087	0.671775	0.626841	0.00244643	0.00835011	0.0280627
1207	0.679097	0.671053	0.62692	0.00274793	0.00808598	0.0276305
1208	0.678926	0.670896	0.627288	0.00193244	0.0085237	0.0277251
1209	0.679103	0.671212	0.626668	0.00284668	0.00929164	0.0275152
1210	0.678493	0.671076	0.626008	0.00195826	0.00884014	0.0281325
1211	0.678885	0.671249	0.626037	0.00203813	0.00825523	0.0280446
1212	0.678564	0.671429	0.626274	0.00206859	0.00873539	0.0282409
1213	0.67877	0.670708	0.626506	0.00240091	0.00839822	0.0282583
1214	0.678601	0.670404	0.62573	0.00243023	0.00853679	0.0278944
1215	0.678383	0.67057	0.625588	0.00256819	0.008839	0.0282892
1216	0.677812	0.670382	0.625768	0.00295305	0.00918114	0.028011
1217	0.678595	0.670592	0.625897	0.0021353	0.00865327	0.0277503
1218	0.678185	0.670163	0.626019	0.00267637	0.00831063	0.0277463
1219	0.678231	0.670583	0.62566	0.00264408	0.00866904	0.0274185
1220	0.678345	0.670355	0.625732	0.00280405	0.00874952	0.0278414
1221	0.677659	0.670543	0.625491	0.00293805	0.00833532	0.028547
1222	0.67775	0.670275	0.625146	0.00343843	0.00831721	0.0280882
1223	0.679725	0.674409	0.629418	0.00200683	0.00780379	0.0278145
1224	0.676566	0.670487	0.626023	0.00236488	0.00872337	0.0282368
1225	0.676168	0.670226	0.625176	0.00210144	0.00820236	0.0282458
1226	0.67701	0.670151	0.624942	0.00270763	0.00750427	0.0282935
1227	0.676622	0.670138	0.624952	0.00219611	0.00816634	0.028625
1228	0.676617	0.669411	0.62478	0.00313215	0.00825439	0.0281193
1229	0.676691	0.669841	0.624611	0.0029232	0.00843514	0.028448
1230	0.677666	0.668687	0.624457	0.00269788	0.00847264	0.0288111
1231	0.677509	0.669251	0.624392	0.00264646	0.00831163	0.0274371
1232	0.676758	0.669595	0.624401	0.00247484	0.00797488	0.0276177
1233	0.676856	0.66983	0.62412	0.00199753	0.00851197	0.0282893
1234	0.676863	0.668918	0.623883	0.00293344	0.00813623	0.0284851
1235	0.676571	0.668969	0.623907	0.003295	0.00798812	0.027997
1236	0.677338	0.668328	0.623412	0.00330576	0.0079291	0.0275813
1237	0.677096	0.668354	0.623671	0.0026223	0.00849817	0.0283573
1238	0.676535	0.669128	0.623279	0.00255634	0.00794357	0.0285963
1239	0.676375	0.668462	0.623315	0.00284845	0.0080201	0.0282094
1240	0.676316	0.668396	0.623461	0.00261317	0.00791338	0.0284061
1241	0.675854	0.668231	0.62371	0.00297212	0.00819501	0.0287386
1242	0.675997	0.668316	0.623478	0.00242466	0.00798141	0.0281945
1243	0.676167	0.668265	0.622957	0.00315701	0.00806101	0.0280724
1244	0.67625	0.667602	0.622827	0.00304411	0.00816253	0.0284834
1245	0.675791	0.667748	0.622417	0.00277751	0.00797502	0.0284067
1246	0.675505	0.667793	0.622455	0.00262197	0.00834414	0.0284782
1247	0.675546	0.667453	0.622671	0.00330473	0.00897297	0.0282128
1248	0.675793	0.66755	0.622135	0.00302128	0.00882251	0.0282051
1249	0.675564	0.667857	0.621844	0.00236373	0.00856257	0.0280745
1250	0.675713	0.666939	0.621893	0.00218949	0.00869262	0.028082
1251	0.675408	0.667089	0.622117	0.00214856	0.00854599	0.028003
1252	0.67563	0.66731	0.621661	0.00275309	0.00833949	0.0282069
1253	0.675243	0.666717	0.622235	0.0022917	0.00869588	0.0286458
1254	0.674736	0.666931	0.621577	0.00309304	0.00801816	0.0285496
1255	0.67525	0.666767	0.621323	0.00275585	0.00788286	0.0279623
1256	0.67512	0.666953	0.621511	0.00242155	0.00827091	0.0280004
1257	0.674621	0.666614	0.621091	0.00255855	0.00809293	0.0283689
1258	0.675422	0.666759	0.621539	0.0033734	0.00856192	0.0278355
1259	0.67474	0.666039	0.621351	0.00274767	0.00873998	0.0286954
1260	0.674769	0.666955	0.621162	0.00319527	0.00820912	0.0287826
1261	0.674357	0.666441	0.621018	0.00251174	0.008363	0.0284197
1262	0.674318	0.66612	0.620542	0.00271344	0.00801829	0.0288062
1263	0.674449	0.66625	0.620753	0.00271144	0.00837546	0.0288575
1264	0.674076	0.665933	0.620493	0.00288804	0.00778787	0.0281147
1265	0.67383	0.665536	0.620842	0.00285198	0.00813865	0.0282183
1266	0.674091	0.666172	0.620568	0.00230398	0.00857613	0.0284983
1267	0.673795	0.665366	0.620279	0.00288314	0.00837667	0.0282269
1268	0.673853	0.665661	0.620084	0.00230283	0.00829515	0.0287231
1269	0.674095	0.665752	0.620177	0.00281711	0.00868768	0.0280236
1270	0.675722	0.669604	0.624169	0.00180181	0.00795862	0.0276052
1271	0.672566	0.665891	0.620399	0.00200851	0.00852088	0.028033
1272	0.67232	0.665951	0.620293	0.00229012	0.00850723	0.028091
1273	0.67226	0.665465	0.6196	0.0036353	0.00799721	0.02823
1274	0.672786	0.665381	0.619827	0.00265273	0.00808528	0.0290218
1275	0.672886	0.664804	0.619583	0.00378457	0.008014	0.0283192
1276	0.673385	0.664385	0.619428	0.00381799	0.0081014	0.0283212
1277	0.672887	0.663985	0.618524	0.00275381	0.00869849	0.0286011
1278	0.673156	0.663961	0.619293	0.00274523	0.00851634	0.0283352
1279	0.67316	0.664181	0.618786	0.00256204	0.00849393	0.0284455
1280	0.672805	0.664274	0.619019	0.00223406	0.0083872	0.0286796
1281	0.673049	0.664452	0.618777	0.00254129	0.00776867	0.0287895
1282	0.67305	0.664353	0.618811	0.00337552	0.00832851	0.0288594
1283	0.672828	0.664141	0.618093	0.00276496	0.00855852	0.0281343
1284	0.672703	0.663778	0.617956	0.00329236	0.00810844	0.0280091
1285	0.67336	0.663868	0.618234	0.00281594	0.00813498	0.0278628
1286	0.672848	0.663867	0.618156	0.00317773	0.00799188	0.028802
1287	0.673526	0.663828	0.61816	0.00224854	0.00806839	0.0285642
1288	0.672889	0.663359	0.618004	0.0029255	0.00846372	0.0283921
1289	0.672898	0.663561	0.618067	0.0030135	0.00807327	0.0290044
1290	0.673061	0.662832	0.617974	0.00330188	0.00785515	0.0283656
1291	0.672395	0.663128	0.617613	0.00298472	0.00794426	0.028774
1292	0.672613	0.662858	0.617623	0.00278792	0.00846284	0.0284866
1293	0.672723	0.66275	0.617474	0.00272053	0.00803736	0.02878
1294	0.672695	0.662567	0.61725	0.00325299	0.00818022	0.0289164
1295	0.67257	0.662782	0.617132	0.00316799	0.00834592	0.0284656
1296	0.672049	0.66233	0.617096	0.00305303	0.00761261	0.0280026
1297	0.671983	0.662164	0.616853	0.00292761	0.00815956	0.0281658
1298	0.671699	0.662024	0.616885	0.00275588	0.00805835	0.0284042
1299	0.67193	0.662185	0.61666	0.00286488	0.00822395	0.0286516
1300	0.67126	0.661997	0.616886	0.00337705	0.00801383	0.0290378
1301	0.671833	0.66199	0.616805	0.00253149	0.00855152	0.0286084
1302	0.671283	0.661682	0.61616	0.00306963	0.00846147	0.0283169
1303	0.671416	0.661717	0.616198	0.00336955	0.00861826	0.0280672
1304	0.671581	0.661429	0.616497	0.00230655	0.00856723	0.0283425
1305	0.670949	0.661661	0.615847	0.00318067	0.00857037	0.0285755
1306	0.671289	0.661306	0.615841	0.00310319	0.00832712	0.0286735
1307	0.670926	0.661411	0.615839	0.00293488	0.00809675	0.0287348
1308	0.670749	0.661074	0.615562	0.00258993	0.00838296	0.0282234
1309	0.67097	0.660802	0.615455	0.00267861	0.00830921	0.028421
1310	0.670809	0.660974	0.615551	0.00312377	0.00853659	0.0282079
1311	0.670797	0.66105	0.615108	0.00281483	0.00853636	0.0284961
1312	0.670313	0.660952	0.615488	0.0025765	0.00832418	0.0286978
1313	0.6705	0.660849	0.61466	0.00298761	0.00812892	0.0286574
1314	0.670446	0.660654	0.615334	0.00288824	0.00885309	0.0284485
1315	0.670519	0.660473	0.615181	0.00309176	0.00858421	0.0287357
1316	0.671115	0.660071	0.614972	0.00350275	0.00834896	0.028388
1317	0.672187	0.664892	0.619032	0.00292021	0.00819341	0.0277726
1318	0.669325	0.660581	0.615743	0.00266923	0.00882839	0.0286117
1319	0.669184	0.66064	0.614773	0.00344678	0.00862845	0.0282977
1320	0.669209	0.660291	0.61464	0.00329038	0.00791176	0.0288652
1321	0.669243	0.66044	0.614323	0.00312246	0.00835527	0.0281804
1322	0.669489	0.659906	0.614251	0.00403128	0.00897985	0.028766
1323	0.66962	0.659807	0.613927	0.00373297	0.00846485	0.0289738
1324	0.669811	0.65999	0.613663	0.00364845	0.0085423	0.0286119
1325	0.670283	0.659708	0.613892	0.00303298	0.00807831	0.0285822
1326	0.669886	0.659331	0.613849	0.00290049	0.00851628	0.0283708
1327	0.669898	0.659427	0.61361	0.0033847	0.00799886	0.0291885
1328	0.670215	0.659231	0.613468	0.00329124	0.00825305	0.028919
1329	0.669337	0.659406	0.613067	0.00369995	0.00798122	0.028432
1330	0.669725	0.659091	0.613012	0.00353818	0.00816988	0.0287845
1331	0.669475	0.659315	0.613116	0.00305634	0.00832403	0.0282807
1332	0.669164	0.659233	0.612533	0.00399461	0.00817157	0.0284043
1333	0.669533	0.659094	0.612389	0.00335964	0.00817366	0.0283303
1334	0.669339	0.658599	0.61218	0.0037049	0.00813667	0.0284435
1335	0.669404	0.658588	0.612218	0.00364257	0.00783304	0.0276481
1336	0.669229	0.658521	0.611917	0.00333261	0.00795988	0.0282434
1337	0.669086	0.658702	0.612468	0.00327138	0.00802848	0.0285018
1338	0.669292	0.658002	0.612018	0.00351734	0.00807814	0.0282345
1339	0.668941	0.658125	0.61157	0.00300629	0.0086362	0.0282276
1340	0.668947	0.658273	0.611513	0.00332286	0.00789258	0.02849
1341	0.668749	0.657602	0.610955	0.0030943	0.00821602	0.0282788
1342	0.668548	0.657735	0.61148	0.0034424	0.00836061	0.0288716
1343	0.668293	0.657627	0.611853	0.00309848	0.0080687	0.0285166
1344	0.668436	0.657188	0.611384	0.00354385	0.00861429	0.0286204
1345	0.668035	0.657389	0.61144	0.00379314	0.00816943	0.0288069
1346	0.667969	0.657498	0.611349	0.00268521	0.00829321	0.028857
1347	0.667741	0.656815	0.611697	0.00346006	0.00881219	0.0285632
1348	0.667688	0.657026	0.61151	0.00355463	0.00834389	0.0286561
1349	0.667601	0.656967	0.611024	0.00308064	0.00821866	0.0284965
1350	0.667324	0.656745	0.611154	0.00341692	0.008327	0.0285513
1351	0.66735	0.656702	0.610721	0.002501	0.00814449	0.0287455
1352	0.667332	0.656887	0.610689	0.00306485	0.00794271	0.0286816
1353	0.667192	0.656533	0.61049	0.00285776	0.00809199	0.028161
1354	0.667179	0.656152	0.610903	0.00274802	0.00861098	0.0286414
1355	0.667225	0.656646	0.60999	0.00306163	0.00802938	0.0288881
1356	0.667063	0.656661	0.610144	0.00363163	0.00816165	0.0283674
1357	0.666869	0.656304	0.610226	0.00347859	0.00842413	0.0288071
1358	0.667036	0.656181	0.609798	0.00304008	0.00847186	0.0286376
1359	0.667175	0.656144	0.609309	0.00313377	0.0080843	0.02851
1360	0.667076	0.655993	0.609509	0.00300742	0.00803693	0.0284303
1361	0.666999	0.65598	0.609431	0.00282879	0.00797634	0.0280745
1362	0.666388	0.655926	0.609346	0.00281023	0.00810308	0.0284692
1363	0.66595	0.655866	0.609575	0.00273739	0.00773916	0.028158
1364	0.668155	0.659843	0.613651	0.00320254	0.00733922	0.0276222
1365	0.665462	0.656524	0.609661	0.00310109	0.00779355	0.0281912
1366	0.665397	0.656344	0.609339	0.00372381	0.00774216	0.0287271
1367	0.665263	0.65579	0.609435	0.00395133	0.00846914	0.0283976
1368	0.665929	0.655332	0.608836	0.00336566	0.00820963	0.0283908
1369	0.665683	0.655313	0.608291	0.00398608	0.00835562	0.0286097
1370	0.665427	0.655118	0.608575	0.00372647	0.007712	0.0285708
1371	0.665727	0.654897	0.608491	0.00327355	0.00724558	0.0283177
1372	0.665862	0.654909	0.608587	0.00332065	0.00807119	0.0285307
1373	0.666279	0.65414	0.608088	0.00384776	0.00822772	0.0285046
1374	0.665186	0.654496	0.608237	0.0029328	0.00806265	0.0281963
1375	0.665506	0.654133	0.608067	0.00381257	0.00833767	0.0286444
1376	0.665361	0.654242	0.607511	0.00338387	0.00773226	0.0280714
1377	0.664938	0.653764	0.607519	0.00347521	0.00798177	0.0279296
1378	0.665396	0.654279	0.607732	0.00351088	0.00787457	0.0291946
1379	0.665544	0.653661	0.607881	0.00348183	0.00789691	0.0284206
1380	0.665287	0.653932	0.607735	0.00362154	0.00842289	0.0283585
1381	0.665091	0.653807	0.607894	0.00350017	0.00804313	0.0283339
1382	0.665412	0.654057	0.606734	0.00359587	0.00822979	0.0280125
1383	0.665157	0.653325	0.607459	0.00353592	0.00851927	0.0286059
1384	0.665349	0.653248	0.607095	0.00361985	0.00801565	0.0286029
1385	0.665077	0.653355	0.606753	0.00378127	0.00864817	0.0292698
1386	0.66489	0.653548	0.607126	0.00319071	0.00831481	0.0287357
1387	0.665047	0.653423	0.607097	0.00364536	0.00798344	0.0282493
1388	0.664328	0.653287	0.60657	0.00358041	0.00812787	0.0285981
1389	0.664404	0.652771	0.606371	0.0029165	0.00801793	0.0284606
1390	0.664174	0.652736	0.606504	0.00330804	0.00786377	0.0288329
1391	0.664453	0.652943	0.606398	0.0031901	0.00822989	0.0280804
1392	0.664011	0.65253	0.605678	0.00381478	0.00777132	0.0284966
1393	0.664088	0.652742	0.605705	0.00396599	0.00799797	0.0284345
1394	0.663753	0.652725	0.605649	0.00302042	0.0080413	0.0279644
1395	0.664359	0.652163	0.605893	0.00290349	0.00845397	0.0282397
1396	0.663757	0.652376	0.605438	0.00326836	0.00800081	0.0279951
1397	0.664207	0.652632	0.60519	0.0031701	0.00816027	0.0285536
1398	0.663646	0.652162	0.605248	0.00336926	0.00749831	0.0285304
1399	0.663848	0.652452	0.605547	0.00354021	0.00762868	0.0285392
1400	0.663644	0.651915	0.604984	0.0037432	0.00812075	0.028355
1401	0.663612	0.651852	0.604879	0.00416746	0.00804138	0.0281211
1402	0.663463	0.652297	0.604971	0.00350095	0.0074375	0.0286049
1403	0.663306	0.651956	0.605021	0.00366201	0.00821479	0.0283014
1404	0.663336	0.652245	0.604797	0.00297709	0.00798151	0.0287583
1405	0.663255	0.651761	0.604277	0.00337333	0.00800869	0.0284899
1406	0.66313	0.651717	0.604725	0.00383304	0.00834742	0.028508
1407	0.663233	0.651241	0.604438	0.00352201	0.00831389	0.0289635
1408	0.662882	0.650659	0.604523	0.00323961	0.00812777	0.0281163
1409	0.663083	0.651031	0.603913	0.00349432	0.00828299	0.0279495
1410	0.662607	0.651416	0.603997	0.00312435	0.00764672	0.028091
1411	0.664411	0.655589	0.608429	0.00320664	0.00764421	0.0283444
1412	0.662019	0.651446	0.604871	0.00298735	0.0079108	0.0279727
1413	0.661471	0.651025	0.603936	0.00304938	0.00748359	0.0281079
1414	0.661486	0.65063	0.603895	0.00374045	0.00794185	0.0288086
1415	0.661981	0.650771	0.60371	0.00315525	0.00770076	0.0285514
1416	0.662347	0.650181	0.603758	0.00388441	0.00860428	0.0278312
1417	0.662387	0.650551	0.603024	0.0039691	0.00811834	0.0281633
1418	0.662148	0.650864	0.603412	0.00321622	0.00803123	0.0289192
1419	0.661675	0.649972	0.602758	0.0030447	0.00724289	0.0285174
1420	0.661762	0.649799	0.602875	0.00286589	0.00743327	0.0283836
1421	0.661874	0.649683	0.602802	0.00322804	0.00813693	0.0285572
1422	0.661972	0.649663	0.602515	0.00339824	0.00838149	0.0284417
1423	0.66219	0.649437	0.602722	0.00376976	0.00852743	0.0281205
1424	0.661818	0.649356	0.603121	0.00391559	0.00806014	0.0288432
1425	0.66189	0.649319	0.601982	0.00397067	0.00796372	0.0287406
1426	0.661973	0.649217	0.601766	0.0039844	0.00805133	0.0290243
1427	0.662579	0.649321	0.602206	0.00404583	0.00847541	0.0291753
1428	0.661701	0.649399	0.601529	0.00394356	0.00846737	0.0286328
1429	0.661442	0.649001	0.601809	0.00415022	0.00823843	0.0286541
1430	0.661884	0.649295	0.60164	0.00338708	0.00784064	0.0284655
1431	0.661248	0.648922	0.601407	0.00376409	0.00752355	0.0282874
1432	0.661088	0.648788	0.601684	0.00336502	0.00783607	0.0283275
1433	0.661334	0.648732	0.601794	0.0036395	0.00815955	0.0288925
1434	0.661357	0.648337	0.60144	0.00336892	0.00822346	0.028381
1435	0.6612	0.648399	0.600972	0.00348207	0.00842472	0.0276933
1436	0.661261	0.648452	0.600983	0.00358121	0.00790711	0.0285421
1437	0.660783	0.648421	0.601019	0.00386743	0.00797839	0.0283541
1438	0.661078	0.648005	0.600786	0.00397767	0.0086245	0.028177
1439	0.661002	0.64777	0.600605	0.0036508	0.0084516	0.0286182
1440	0.660934	0.647809	0.600788	0.00339309	0.00797319	0.0279786
1441	0.660869	0.647555	0.600753	0.00414498	0.00817773	0.0282749
1442	0.660542	0.647466	0.600715	0.00340233	0.00811331	0.0278678
1443	0.660203	0.647419	0.600325	0.00363663	0.00819412	0.0281603
1444	0.660601	0.647226	0.600333	0.00316676	0.00891522	0.0282704
1445	0.660264	0.647052	0.600206	0.00338858	0.00856478	0.0283354
1446	0.660341	0.647375	0.600053	0.0035527	0.00815777	0.0285118
1447	0.660083	0.647352	0.599853	0.00422491	0.00857121	0.0281806
1448	0.660159	0.647254	0.59941	0.00387468	0.00814922	0.0280478
1449	0.659506	0.646775	0.599982	0.00309202	0.00843928	0.0280317
1450	0.659267	0.64733	0.59975	0.00323733	0.00803874	0.0280642
1451	0.659556	0.646475	0.599772	0.00361247	0.00785667	0.027908
1452	0.65946	0.646466	0.599756	0.00298304	0.00807763	0.0276157
1453	0.659622	0.646205	0.599193	0.00310953	0.00809151	0.0280973
1454	0.659446	0.646081	0.599316	0.00385642	0.00840837	0.0284914
1455	0.659125	0.645616	0.59931	0.00349316	0.00835677	0.0289002
1456	0.659642	0.646103	0.599001	0.00321762	0.00842192	0.0283599
1457	0.659333	0.646084	0.59933	0.00315336	0.00855904	0.0285198
1458	0.660696	0.649999	0.602916	0.00316265	0.00767784	0.0280771
1459	0.658517	0.646475	0.59921	0.0032477	0.00778484	0.0283145
1460	0.657971	0.646145	0.598669	0.00324352	0.00837291	0.0279288
1461	0.657515	0.645875	0.598399	0.00401773	0.00833811	0.0281037
1462	0.65844	0.645737	0.598632	0.0031945	0.00787355	0.0283201
1463	0.658294	0.645456	0.598026	0.00349429	0.00794483	0.0281116
1464	0.658103	0.64508	0.598082	0.00374391	0.00806932	0.0277498
1465	0.65863	0.645393	0.598059	0.00400008	0.00860496	0.0281421
1466	0.658839	0.644767	0.598307	0.00343308	0.0080034	0.0282766
1467	0.658691	0.64458	0.598059	0.00283765	0.00809452	0.0281759
1468	0.657948	0.644959	0.597627	0.00376407	0.00849733	0.0278792
1469	0.658103	0.644691	0.597969	0.00402393	0.00832748	0.0279421
1470	0.658537	0.644768	0.597973	0.00371972	0.00896964	0.0284387
1471	0.658101	0.644696	0.597725	0.00400438	0.0080929	0.0283938
1472	0.658237	0.644177	0.597361	0.00371236	0.0082361	0.0284602
1473	0.658024	0.644248	0.597126	0.00381639	0.00801187	0.0279305
1474	0.658161	0.644801	0.597138	0.00350114	0.0081938	0.0286147
1475	0.657709	0.64387	0.596921	0.00347335	0.00856337	0.0280583
1476	0.658017	0.643662	0.597004	0.00347175	0.00905373	0.0284298
1477	0.657596	0.644599	0.597125	0.00345004	0.00855607	0.0283572
1478	0.657357	0.644083	0.596728	0.00427976	0.00849082	0.0286311
1479	0.657416	0.643638	0.59699	0.003692	0.0086274	0.0281078
1480	0.657586	0.643805	0.596534	0.00339269	0.00893226	0.0281497
1481	0.657272	0.643257	0.596612	0.00379795	0.00862009	0.0283078
1482	0.657479	0.6435	0.596309	0.00358269	0.00862352	0.0283475
1483	0.657338	0.64344	0.596232	0.00349716	0.00882763	0.0285352
1484	0.656587	0.643824	0.596036	0.00315097	0.00795244	0.0282201
1485	0.656805	0.643746	0.596075	0.00349651	0.00814259	0.0280167
1486	0.656851	0.643561	0.595896	0.00334262	0.00842332	0.0284504
1487	0.65644	0.642798	0.596318	0.00364665	0.00834338	0.027847
1488	0.656416	0.642735	0.595972	0.00281056	0.00841049	0.02794
1489	0.656366	0.643188	0.59526	0.00296846	0.00871489	0.0281453
1490	0.656422	0.642629	0.595604	0.00302123	0.00836713	0.0281594
1491	0.656628	0.642742	0.595777	0.00279493	0.00804584	0.0279901
1492	0.656286	0.642483	0.595193	0.00284728	0.00837985	0.0282501
1493	0.656003	0.642457	0.595306	0.00350718	0.00832325	0.0286719
1494	0.655931	0.642752	0.595463	0.00372193	0.00877475	0.0283427
1495	0.655946	0.642384	0.59509	0.00350309	0.00872646	0.0276759
1496	0.656195	0.641556	0.594749	0.00326648	0.00863845	0.0275261
1497	0.655593	0.641664	0.594876	0.00359736	0.00845276	0.0276507
1498	0.656079	0.642022	0.5951	0.00330395	0.00844996	0.0281905
1499	0.655954	0.641732	0.594524	0.00364259	0.00846944	0.0277569
1500	0.656014	0.641613	0.594616	0.0031703	0.00838411	0.0274457
1501	0.655981	0.64195	0.594224	0.00319222	0.00802778	0.0280143
1502	0.655171	0.641984	0.594361	0.00406501	0.00813135	0.0284948
1503	0.655107	0.641302	0.59448	0.00344527	0.00861126	0.0282889
1504	0.655536	0.641148	0.594231	0.00394071	0.00823179	0.0284257
1505	0.656678	0.645324	0.597676	0.00369744	0.00784141	0.0278932
1506	0.65488	0.641563	0.594539	0.00285257	0.00840851	0.0284393
1507	0.6541	0.641567	0.594164	0.00306038	0.00826007	0.0277479
1508	0.654373	0.641288	0.593415	0.00415423	0.00839049	0.0280115
1509	0.654074	0.641054	0.593253	0.002899	0.00857697	0.0275319
1510	0.654381	0.641156	0.593158	0.00358144	0.0086083	0.0280114
1511	0.654742	0.64093	0.593228	0.00436228	0.00835483	0.0282024
1512	0.654724	0.640425	0.593212	0.00381855	0.00852988	0.0279643
1513	0.655356	0.640254	0.592933	0.00387177	0.00845514	0.0278102
1514	0.654787	0.640382	0.59323	0.00445639	0.00844578	0.0276861
1515	0.654567	0.639974	0.592854	0.00438625	0.00839724	0.0278314
1516	0.654641	0.64	0.592408	0.00398029	0.00815327	0.0278289
1517	0.654854	0.640269	0.592495	0.00441475	0.0079655	0.0275138
1518	0.654485	0.640458	0.592305	0.00392456	0.00846559	0.0275552
1519	0.654299	0.639711	0.592472	0.00457202	0.00871478	0.0282941
1520	0.654423	0.639503	0.59218	0.0038886	0.00857978	0.0276106
1521	0.654711	0.639669	0.591996	0.00401822	0.00819711	0.0275723
1522	0.654235	0.639354	0.592072	0.00395426	0.00775193	0.0274083
1523	0.654126	0.6394	0.591914	0.00367727	0.00816519	0.0277088
1524	0.654054	0.638875	0.591752	0.00376629	0.0085425	0.0278614
1525	0.653717	0.639145	0.591877	0.00409396	0.00810845	0.0279967
1526	0.65357	0.639107	0.591622	0.0034929	0.00824216	0.0278102
1527	0.6539	0.639283	0.591632	0.00375518	0.00858644	0.0278654
1528	0.653381	0.639229	0.59158	0.00389746	0.00798422	0.0281442
1529	0.653439	0.638748	0.591201	0.00365823	0.00840992	0.0274355
1530	0.652953	0.638301	0.591128	0.00358123	0.00826302	0.0278266
1531	0.653321	0.638805	0.591155	0.00394456	0.00833621	0.0280047
1532	0.653287	0.638092	0.591676	0.00340467	0.00825535	0.027469
1533	0.653529	0.638412	0.591181	0.00427581	0.00818416	0.0280056
1534	0.653458	0.638929	0.591333	0.00343087	0.00832032	0.028314
1535	0.65315	0.637978	0.59107	0.00336667	0.00796184	0.0277201
1536	0.653438	0.638042	0.590533	0.00373202	0.00821056	0.0279653
1537	0.652827	0.637909	0.590354	0.00377966	0.00847706	0.027307
1538	0.653081	0.637844	0.59047	0.00387767	0.00833715	0.0275601
1539	0.652839	0.637799	0.589938	0.00431294	0.00815128	0.0277655
1540	0.652767	0.63784	0.590195	0.00421132	0.00839448	0.0279525
1541	0.652674	0.637964	0.590777	0.00388488	0.00819858	0.0272966
1542	0.652689	0.637806	0.590312	0.00378146	0.00885379	0.0274455
1543	0.652981	0.637387	0.590265	0.00345111	0.00818582	0.027107
1544	0.652643	0.637343	0.5898	0.00342131	0.00796804	0.0270221
1545	0.652251	0.637259	0.589933	0.00357683	0.00834403	0.0275273
1546	0.652013	0.637158	0.590041	0.00363506	0.00813987	0.0275672
1547	0.652376	0.63637	0.589631	0.00386169	0.00863237	0.0276595
1548	0.652034	0.636887	0.589204	0.00350333	0.00823038	0.027453
1549	0.652215	0.636879	0.589226	0.00367464	0.00843304	0.0274964
1550	0.651794	0.636488	0.589248	0.00422836	0.00828238	0.027665
1551	0.651796	0.636349	0.588903	0.00370405	0.00839536	0.0279041
1552	0.653311	0.640639	0.59284	0.00383351	0.00838657	0.0272483
1553	0.65075	0.637309	0.590038	0.00406116	0.00812683	0.0277563
1554	0.650995	0.63634	0.589245	0.00342904	0.00816573	0.0275639
1555	0.650874	0.636411	0.588805	0.00455095	0.00852431	0.02776
1556	0.650745	0.636241	0.588757	0.00377771	0.00845318	0.0281733
1557	0.650837	0.636227	0.588458	0.00412973	0.00832597	0.0278355
1558	0.651144	0.636056	0.588169	0.00488916	0.00853566	0.0275012
1559	0.651551	0.635808	0.58824	0.00417612	0.00832809	0.0274738
1560	0.651039	0.635798	0.588041	0.00369305	0.00837254	0.027325
1561	0.651304	0.635488	0.588045	0.00367082	0.0089271	0.0276661
1562	0.651098	0.635451	0.588028	0.00327644	0.00806189	0.0272351
1563	0.651112	0.636266	0.587981	0.00404493	0.00824408	0.027925
1564	0.651199	0.635152	0.587429	0.00418307	0.0085104	0.027928
1565	0.651334	0.635447	0.587378	0.00368859	0.00796966	0.0270857
1566	0.650832	0.635128	0.587522	0.00434982	0.00886111	0.0270577
1567	0.651214	0.634909	0.587719	0.00361506	0.00914245	0.0274136
1568	0.650387	0.634867	0.587211	0.00465627	0.00854166	0.0278044
1569	0.650965	0.634399	0.586909	0.0043025	0.0087576	0.0273418
1570	0.650553	0.633713	0.587154	0.00437886	0.00865487	0.0277348
1571	0.650198	0.634333	0.586924	0.00360511	0.00839965	0.0273157
1572	0.650438	0.634055	0.587185	0.00374859	0.00908613	0.0279656
1573	0.650199	0.634241	0.586964	0.00417796	0.00856711	0.0272806
1574	0.65014	0.633518	0.586887	0.00389975	0.00841108	0.0277805
1575	0.650029	0.633918	0.586391	0.0041957	0.00829235	0.0275082
1576	0.649835	0.633903	0.586183	0.0038762	0.00939751	0.027591
1577	0.649745	0.633754	0.586633	0.00445141	0.00857537	0.0274823
1578	0.649717	0.63361	0.586022	0.00384834	0.0085869	0.0270733
1579	0.649337	0.633395	0.58626	0.0039897	0.00834621	0.0273446
1580	0.649545	0.633199	0.586035	0.00384027	0.00829506	0.0278541
1581	0.649169	0.63357	0.586075	0.00354271	0.00843164	0.027722
1582	0.649561	0.633501	0.586058	0.00423889	0.0085679	0.0273
1583	0.649295	0.633439	0.585724	0.00377435	0.00845934	0.0274897
1584	0.649439	0.632861	0.58574	0.00407125	0.00819378	0.0273714
1585	0.649015	0.63297	0.585501	0.00419826	0.00847575	0.0269931
1586	0.648553	0.632699	0.585247	0.00412811	0.00844533	0.0270905
1587	0.64857	0.632908	0.585247	0.00373252	0.00854658	0.0267508
1588	0.648839	0.633245	0.585665	0.00353976	0.00863386	0.026966
1589	0.649028	0.632782	0.58509	0.00361747	0.00850936	0.027179
1590	0.648578	0.632718	0.585385	0.0032311	0.00841189	0.0274439
1591	0.649052	0.632026	0.585471	0.00363367	0.00820382	0.0272346
1592	0.648373	0.632658	0.584937	0.00358377	0.00906636	0.0270122
1593	0.648501	0.631915	0.585153	0.00370893	0.00864054	0.0277775
1594	0.648519	0.631973	0.584847	0.00325428	0.00891991	0.0275213
1595	0.648761	0.632088	0.585016	0.00354452	0.00822505	0.0276257
1596	0.647673	0.632427	0.584794	0.00357267	0.00808923	0.0268618
1597	0.648278	0.632281	0.584797	0.00409636	0.00886623	0.0271871
1598	0.648211	0.631265	0.584481	0.00378084	0.00869252	0.027312
1599	0.649493	0.635919	0.587934	0.00335394	0.00832737	0.0266308
1600	0.647241	0.632397	0.585041	0.00381499	0.00869569	0.0271273
1601	0.647298	0.631869	0.5846	0.00383484	0.00833572	0.0270354
1602	0.647257	0.631802	0.584043	0.00415955	0.00844002	0.0268081
1603	0.646811	0.631373	0.58352	0.00362854	0.00887308	0.0269153
1604	0.647179	0.630827	0.583672	0.00445414	0.00879614	0.0267402
1605	0.647558	0.630951	0.583388	0.00425625	0.00823754	0.0276205
1606	0.647619	0.630664	0.583214	0.00371665	0.00819527	0.0265364
1607	0.647947	0.630821	0.583671	0.00388728	0.00843594	0.0270352
1608	0.647569	0.630827	0.583112	0.00357827	0.00851111	0.0267637
1609	0.647189	0.63093	0.583029	0.00411562	0.00826139	0.0270414
1610	0.646728	0.63058	0.582805	0.00364888	0.00866045	0.0268834
1611	0.646741	0.630041	0.582884	0.00430265	0.00867683	0.0273688
1612	0.647031	0.630703	0.582887	0.00410319	0.00896774	0.0272348
1613	0.647292	0.629914	0.582871	0.00409045	0.00918381	0.0271918
1614	0.64695	0.630044	0.582916	0.00377348	0.00899172	0.0270962
1615	0.647625	0.629421	0.582515	0.00370663	0.00946873	0.027609
1616	0.646839	0.63037	0.582512	0.00420306	0.0083244	0.0279297
1617	0.647243	0.630243	0.582197	0.00388369	0.00836194	0.0272411
1618	0.646592	0.629858	0.582619	0.0042646	0.00806134	0.0270235
1619	0.646578	0.629701	0.582427	0.00458961	0.00851273	0.0270158
1620	0.646782	0.628917	0.582035	0.00405729	0.00885166	0.0275674
1621	0.646423	0.629024	0.582523	0.00400747	0.00913319	0.0274281
1622	0.64679	0.628743	0.581914	0.00393762	0.0092624	0.0271493
1623	0.646731	0.628868	0.581714	0.00395137	0.00851332	0.0270127
1624	0.646324	0.628407	0.581273	0.00385686	0.00856766	0.0277581
1625	0.646015	0.628693	0.581712	0.00455428	0.00921347	0.0272039
1626	0.64621	0.628419	0.581066	0.00386306	0.00866063	0.0268434
1627	0.646029	0.628426	0.581182	0.00362116	0.0088389	0.0273572
1628	0.645828	0.628721	0.581288	0.00414501	0.00853104	0.0274597
1629	0.645557	0.628368	0.580866	0.00403499	0.00874883	0.0270123
1630	0.645653	0.628448	0.58123	0.00416188	0.00845935	0.0271701
1631	0.645733	0.628175	0.580941	0.00399726	0.00846466	0.0271788
1632	0.645301	0.628617	0.580298	0.00376872	0.00904372	0.0269687
1633	0.645648	0.62863	0.580789	0.00347233	0.00870919	0.0270381
1634	0.645151	0.628005	0.58057	0.00393083	0.00915504	0.027115
1635	0.645037	0.627812	0.580891	0.00406445	0.00841326	0.0266033
1636	0.645358	0.62786	0.580455	0.00369894	0.0088714	0.0268803
1637	0.645062	0.627738	0.580578	0.00381661	0.00862166	0.0264453
1638	0.64509	0.627385	0.580348	0.003956	0.00955743	0.0272409
1639	0.644813	0.627464	0.580472	0.00353964	0.00921143	0.0272315
1640	0.645047	0.626878	0.580722	0.00361877	0.00911394	0.0272516
1641	0.644547	0.627207	0.580337	0.00402549	0.00897474	0.0269633
1642	0.644564	0.626785	0.580123	0.00365996	0.00901883	0.0264804
1643	0.64424	0.626707	0.580363	0.0042735	0.00919821	0.0267917
1644	0.643767	0.627338	0.580021	0.00392516	0.00941247	0.0268368
1645	0.644147	0.626802	0.57988	0.00405221	0.00910654	0.0270387
1646	0.645982	0.631104	0.583091	0.00396706	0.00864962	0.0263857
1647	0.64324	0.627612	0.580022	0.00343871	0.00815263	0.026797
1648	0.643796	0.626638	0.579814	0.00431283	0.00888083	0.0268416
1649	0.643366	0.626981	0.578838	0.00445906	0.0089947	0.0264924
1650	0.643783	0.626572	0.578916	0.00395515	0.00900752	0.0263476
1651	0.642971	0.626811	0.578828	0.0043857	0.00895644	0.0268628
1652	0.643716	0.626211	0.578855	0.00494961	0.0089033	0.0266309
1653	0.644619	0.625856	0.57896	0.00426967	0.00973141	0.0267852
1654	0.643951	0.625469	0.578617	0.00356669	0.00960113	0.0271444
1655	0.644358	0.625826	0.578821	0.00422317	0.00925435	0.0265359
1656	0.644419	0.625376	0.578384	0.00401811	0.00935731	0.0267383
1657	0.643941	0.625925	0.578753	0.00387704	0.00909807	0.0265208
1658	0.643461	0.625287	0.578486	0.00435318	0.0085209	0.0264724
1659	0.643335	0.625049	0.578692	0.00408367	0.00891506	0.0269334
1660	0.64331	0.625071	0.578002	0.00373917	0.0087396	0.0269473
1661	0.642911	0.625373	0.577777	0.00330557	0.00891622	0.0268514
1662	0.643593	0.625395	0.578301	0.00442643	0.00875471	0.0267694
1663	0.643064	0.625391	0.577958	0.00394878	0.00866006	0.0267287
1664	0.643286	0.625022	0.578084	0.00377399	0.00925107	0.0266552
1665	0.643435	0.625594	0.577769	0.00412513	0.00917622	0.0263657
1666	0.642956	0.624926	0.577629	0.00407177	0.00903399	0.0262191
1667	0.64311	0.625087	0.57749	0.00462069	0.00842337	0.026689
1668	0.643419	0.624713	0.577184	0.00402803	0.00911808	0.0268413
1669	0.642855	0.624596	0.577273	0.00386937	0.0090209	0.0261198
1670	0.642686	0.624763	0.576974	0.00479491	0.00877144	0.0264806
1671	0.642639	0.624847	0.576719	0.00418126	0.00845558	0.0265309
1672	0.642425	0.624393	0.576858	0.00351102	0.00913357	0.0260929
1673	0.642509	0.623992	0.576897	0.00421875	0.00895746	0.0264701
1674	0.64305	0.623753	0.576701	0.00419792	0.00857251	0.0262381
1675	0.642382	0.623851	0.576747	0.00435258	0.00923695	0.0266061
1676	0.642056	0.623812	0.57653	0.0045561	0.00879665	0.0266758
1677	0.642609	0.623637	0.576537	0.00408001	0.00896198	0.0264681
1678	0.641861	0.624016	0.576407	0.00400989	0.0091845	0.0262767
1679	0.642148	0.623271	0.576146	0.00391084	0.00938351	0.0266834
1680	0.641583	0.623222	0.576078	0.00426679	0.00919857	0.0267112
1681	0.641517	0.622949	0.576357	0.00401796	0.00942293	0.0268411
1682	0.641518	0.622891	0.576365	0.00326446	0.00935769	0.026531
1683	0.641724	0.623175	0.57567	0.00351617	0.00970584	0.0267187
1684	0.641702	0.623167	0.575322	0.00365942	0.00894871	0.0263293
1685	0.640953	0.622695	0.575865	0.00375632	0.00914055	0.0263606
1686	0.641335	0.62232	0.575781	0.00389893	0.00859679	0.0265626
1687	0.64103	0.622729	0.575586	0.00400181	0.00875309	0.0259704
1688	0.641503	0.622572	0.575657	0.00418908	0.00926732	0.0261826
1689	0.64167	0.622532	0.575311	0.00371423	0.00889182	0.0262363
1690	0.64135	0.622456	0.575393	0.00354065	0.00942055	0.0262246
1691	0.641037	0.622229	0.575346	0.00441311	0.0093898	0.0263992
1692	0.640716	0.62228	0.575515	0.00435857	0.00923182	0.0263676
1693	0.64268	0.626352	0.579094	0.00459138	0.0087432	0.026013
1694	0.639887	0.622795	0.575441	0.00337893	0.00924169	0.026498
1695	0.639854	0.622414	0.57496	0.00410722	0.00919712	0.0262995
1696	0.639784	0.621937	0.574996	0.00407401	0.0094786	0.0267212
1697	0.639752	0.621966	0.575048	0.00404224	0.00928192	0.0264701
1698	0.639842	0.621144	0.57448	0.00419143	0.00935384	0.0261227
1699	0.64031	0.621801	0.574576	0.00514944	0.00957579	0.0259467
1700	0.640641	0.621161	0.574323	0.00498386	0.00963664	0.0257897
1701	0.640862	0.621157	0.574204	0.00387795	0.00924296	0.0258324
1702	0.640297	0.621236	0.574263	0.00414051	0.00890358	0.0253924
1703	0.640549	0.621243	0.574116	0.00400124	0.00929082	0.025747
1704	0.640244	0.620565	0.573974	0.00444366	0.00914042	0.0256437
1705	0.640181	0.621028	0.574102	0.00430876	0.00896634	0.0261128
1706	0.639877	0.620511	0.5735	0.00460796	0.00917695	0.0256935
1707	0.639823	0.620378	0.573813	0.00463637	0.00911817	0.0260375
1708	0.639931	0.620673	0.573825	0.00429985	0.00855808	0.0260381
1709	0.639995	0.620102	0.573546	0.00497917	0.00891988	0.0262413
1710	0.640102	0.62048	0.57343	0.00434221	0.00926337	0.0258164
1711	0.640102	0.620039	0.573089	0.00440801	0.00949705	0.02584
1712	0.639595	0.620154	0.573122	0.00438546	0.00891716	0.0257448
1713	0.639849	0.620023	0.572813	0.00457254	0.00925098	0.0253876
1714	0.63956	0.620178	0.572949	0.00421942	0.00895613	0.025637
1715	0.639048	0.61985	0.572961	0.00408367	0.00937438	0.0258576
1716	0.639136	0.619859	0.572634	0.00464194	0.00876517	0.0258912
1717	0.639182	0.619881	0.572706	0.00473568	0.00895221	0.0261087
1718	0.639187	0.619156	0.57259	0.00445182	0.00936746	0.0260064
1719	0.638897	0.619917	0.572685	0.00429256	0.00902793	0.0257932
1720	0.638822	0.619064	0.572461	0.00455323	0.00884965	0.0258036
1721	0.638978	0.619032	0.572344	0.00456068	0.00886712	0.0260269
1722	0.638795	0.619127	0.572296	0.00426781	0.00917889	0.0253028
1723	0.639155	0.618883	0.572231	0.00452832	0.00878437	0.0258313
1724	0.638822	0.618435	0.571616	0.00455235	0.00930131	0.0253099
1725	0.638796	0.618808	0.571736	0.00462865	0.0095226	0.0255994
1726	0.638298	0.618599	0.572035	0.00376079	0.00880442	0.0253954
1727	0.638463	0.618796	0.571808	0.0044026	0.0091359	0.0254936
1728	0.638177	0.618278	0.572104	0.00427932	0.00925096	0.0259018
1729	0.637753	0.61838	0.571306	0.004406	0.00868426	0.0257549
1730	0.637822	0.618426	0.571752	0.00447315	0.00907536	0.0259394
1731	0.638233	0.617972	0.571442	0.00463987	0.0086818	0.025739
1732	0.637699	0.618455	0.571186	0.00403721	0.00885908	0.0255671
1733	0.638127	0.618179	0.57114	0.00403113	0.00847294	0.0253618
1734	0.637432	0.618059	0.571171	0.00472191	0.00933697	0.0259176
1735	0.636908	0.617729	0.570768	0.00414193	0.00865575	0.0254633
1736	0.637533	0.617643	0.570974	0.00442146	0.00900285	0.0255459
1737	0.637186	0.617274	0.57109	0.00458784	0.00921655	0.0255771
1738	0.637641	0.617411	0.570721	0.00449194	0.00934847	0.025585
1739	0.636725	0.617772	0.570496	0.00419264	0.009074	0.0262118
1740	0.638536	0.621858	0.574307	0.00370629	0.00812885	0.025895
1741	0.636163	0.618232	0.571424	0.0037316	0.00872192	0.0262302
1742	0.636323	0.617566	0.571035	0.00478479	0.00870575	0.0259691
1743	0.636631	0.617217	0.570571	0.00366635	0.00883631	0.025849
1744	0.636841	0.617575	0.570542	0.00397144	0.00898481	0.02574
1745	0.636362	0.616609	0.570838	0.00432316	0.00862421	0.026475
1746	0.636644	0.616663	0.570002	0.00366254	0.0090627	0.0259962
1747	0.637049	0.616546	0.570014	0.00387652	0.00906689	0.0260882
1748	0.637376	0.616477	0.569664	0.00450094	0.0087988	0.0255096
1749	0.636705	0.616069	0.569531	0.00380222	0.00915152	0.0256291
1750	0.636437	0.616812	0.570013	0.00410095	0.00880506	0.0256238
1751	0.63624	0.616755	0.569584	0.00455185	0.00878206	0.0258598
1752	0.636102	0.615986	0.569541	0.00407797	0.00869972	0.0258613
1753	0.63609	0.616029	0.569472	0.00491845	0.0091085	0.0257867
1754	0.636274	0.615668	0.569572	0.00477238	0.00873663	0.025956
1755	0.636459	0.615639	0.569387	0.00459651	0.00962007	0.0255553
1756	0.636956	0.615492	0.569314	0.00460315	0.00927518	0.0260932
1757	0.636088	0.615831	0.569258	0.00419649	0.00943988	0.0257843
1758	0.63643	0.615202	0.569385	0.00461239	0.00945651	0.0252706
1759	0.636337	0.615497	0.568887	0.00480518	0.00873605	0.0253105
1760	0.635892	0.615062	0.568834	0.00440872	0.00961628	0.0257776
1761	0.635725	0.615048	0.568813	0.00419194	0.00896708	0.025577
1762	0.63593	0.614962	0.568604	0.00427336	0.00945475	0.0254555
1763	0.636049	0.614955	0.568464	0.00489596	0.00917809	0.0259379
1764	0.635948	0.614711	0.568315	0.00417673	0.0088921	0.0254667
1765	0.635988	0.615224	0.568388	0.00455881	0.00902519	0.0251921
1766	0.635393	0.614618	0.567994	0.00398296	0.00967716	0.0252861
1767	0.63528	0.614973	0.567715	0.00424414	0.00880504	0.0252094
1768	0.635597	0.614758	0.56766	0.00428328	0.00914911	0.0253309
1769	0.634935	0.614039	0.567958	0.00403246	0.0093233	0.0255656
1770	0.635134	0.614424	0.568038	0.00449114	0.00937918	0.0253856
1771	0.634907	0.613937	0.567552	0.00425472	0.00961058	0.0251957
1772	0.635179	0.614368	0.567192	0.0039836	0.00900863	0.0257111
1773	0.635069	0.614019	0.567384	0.00415845	0.00928989	0.0256283
1774	0.634836	0.613776	0.567129	0.00444517	0.00950157	0.0254485
1775	0.634721	0.613611	0.567483	0.00451397	0.00935897	0.0255041
1776	0.634839	0.613773	0.56708	0.00408662	0.00893616	0.0249753
1777	0.634617	0.613539	0.567023	0.00481242	0.00897128	0.024789
1778	0.634371	0.613519	0.56682	0.00441742	0.00885702	0.0251966
1779	0.634425	0.613486	0.567118	0.00448028	0.00894405	0.025743
1780	0.634286	0.612951	0.566937	0.00474769	0.00895397	0.0251867
1781	0.634646	0.61298	0.566159	0.00471151	0.00924987	0.0249788
1782	0.634331	0.61323	0.566211	0.00489392	0.00887693	0.0251839
1783	0.633958	0.612696	0.566439	0.00479674	0.00865435	0.0251653
1784	0.634163	0.612206	0.566228	0.00465486	0.00962064	0.0251095
1785	0.634208	0.612294	0.566566	0.00459861	0.00883418	0.0254378
1786	0.633659	0.61225	0.566248	0.00425613	0.00895772	0.0251731
1787	0.635053	0.616377	0.570102	0.00432339	0.00865592	0.025845
1788	0.632824	0.61307	0.566778	0.00474989	0.00878351	0.0252787
1789	0.632685	0.612509	0.56631	0.00470782	0.00864346	0.0253609
1790	0.63227	0.612791	0.565846	0.00416412	0.00864382	0.0255161
1791	0.633042	0.612194	0.566023	0.00543423	0.00921008	0.0255177
1792	0.632981	0.612309	0.565648	0.00412597	0.00952183	0.0254586
1793	0.632986	0.612182	0.566034	0.00391564	0.00914478	0.0257404
1794	0.633296	0.611847	0.565627	0.00467403	0.00895881	0.0251903
1795	0.633135	0.611588	0.565624	0.00539784	0.00920449	0.0253888
1796	0.633749	0.611177	0.565239	0.00467306	0.00866084	0.0251642
1797	0.633172	0.611363	0.565243	0.00505727	0.00918016	0.0248081
1798	0.63264	0.611565	0.565108	0.00475912	0.00876744	0.0247747
1799	0.632871	0.611304	0.564835	0.00449536	0.00899678	0.0251967
1800	0.632858	0.611337	0.565032	0.00435593	0.00937499	0.0253791
1801	0.633256	0.611494	0.565066	0.00499865	0.00907476	0.0250585
1802	0.632968	0.611414	0.564848	0.00419037	0.00851253	0.0252541
1803	0.632882	0.611269	0.564843	0.00370659	0.00871209	0.025515
1804	0.632468	0.611013	0.564877	0.00383379	0.00852896	0.0253304
1805	0.632944	0.61051	0.56492	0.00440443	0.00919854	0.0254235
1806	0.632515	0.610622	0.564831	0.00394574	0.00888838	0.0251036
1807	0.632115	0.610661	0.564613	0.00451914	0.00868988	0.0248763
1808	0.632252	0.610747	0.564412	0.0042394	0.00846383	0.0249539
1809	0.6326	0.610792	0.564298	0.00473672	0.00870023	0.0250556
1810	0.632218	0.610151	0.564462	0.0039395	0.00839858	0.0250416
1811	0.632199	0.609864	0.563971	0.00456472	0.00842983	0.0249949
1812	0.632192	0.609559	0.564006	0.00480764	0.00932921	0.0249957
1813	0.631688	0.609732	0.563697	0.00488242	0.00905086	0.0247889
1814	0.631601	0.609916	0.56382	0.00425596	0.0088605	0.0250677
1815	0.631709	0.609662	0.563915	0.00435649	0.00905297	0.0250563
1816	0.631778	0.609593	0.563517	0.00479695	0.00884017	0.0247986
1817	0.631539	0.609857	0.563199	0.00421698	0.00964794	0.0246513
1818	0.631356	0.609285	0.56339	0.00429024	0.0094347	0.0253152
1819	0.631076	0.609165	0.563473	0.00426187	0.00923066	0.0251014
1820	0.631263	0.609299	0.563052	0.00429138	0.0094291	0.0252442
1821	0.631874	0.609293	0.563122	0.0046773	0.00897619	0.0248391
1822	0.631597	0.60879	0.562941	0.00529488	0.00967634	0.024693
1823	0.631173	0.608075	0.562906	0.00519053	0.00969934	0.025174
1824	0.631384	0.608583	0.563345	0.00447306	0.00889468	0.0248275
1825	0.631202	0.608509	0.562419	0.00503022	0.00996705	0.0245998
1826	0.631317	0.608485	0.562625	0.00476782	0.00942304	0.0247528
1827	0.631056	0.608102	0.562819	0.00529606	0.0093106	0.0245405
1828	0.631299	0.608188	0.562805	0.00450256	0.00906612	0.0245333
1829	0.630635	0.608213	0.562709	0.004697	0.00915247	0.0252263
1830	0.63073	0.608401	0.562422	0.00406047	0.00871687	0.0244445
1831	0.630941	0.608509	0.562579	0.005197	0.00957894	0.0251122
1832	0.630529	0.608135	0.562385	0.00502481	0.00914279	0.0243344
1833	0.630303	0.608197	0.562123	0.00479228	0.00913042	0.0239577
1834	0.631978	0.611941	0.565474	0.00488632	0.00893607	0.0245017
1835	0.629286	0.608082	0.562641	0.00566979	0.00901722	0.0245912
1836	0.629267	0.608089	0.562046	0.00472761	0.00922244	0.0241285
1837	0.629893	0.607871	0.561757	0.00500185	0.00928917	0.0240848
1838	0.629641	0.608093	0.56149	0.00469062	0.00974648	0.0240251
1839	0.629764	0.607488	0.561157	0.00481913	0.00924968	0.0246395
1840	0.630111	0.607018	0.561261	0.00465643	0.00995623	0.0240724
1841	0.62978	0.607134	0.561361	0.0041514	0.00942871	0.0239375
1842	0.629857	0.606974	0.561143	0.00451537	0.00890605	0.0241146
1843	0.629731	0.607038	0.561534	0.00455697	0.0091228	0.0240285
1844	0.629983	0.606358	0.561339	0.00510265	0.00937339	0.0245548
1845	0.630023	0.606397	0.560921	0.00535257	0.00940823	0.0247868
1846	0.629831	0.606236	0.560733	0.00556454	0.00961254	0.0240463
1847	0.629587	0.606506	0.560485	0.00539965	0.00929792	0.0239747
1848	0.629683	0.606538	0.560981	0.00506995	0.00910596	0.0240343
1849	0.629543	0.606227	0.560522	0.00484249	0.0090323	0.0241447
1850	0.629739	0.606361	0.560167	0.00484585	0.00884434	0.0239978
1851	0.629714	0.606402	0.560294	0.00527337	0.00899542	0.0244258
1852	0.629748	0.605982	0.560612	0.00522497	0.0092936	0.0242929
1853	0.629738	0.605703	0.560184	0.0046711	0.00961298	0.0239313
1854	0.629138	0.605184	0.560526	0.00436134	0.0090177	0.0240308
1855	0.628976	0.605363	0.560428	0.00459196	0.0097731	0.023942
1856	0.629159	0.605355	0.560192	0.00476273	0.00930462	0.0244435
1857	0.628496	0.605193	0.560156	0.00495557	0.00922828	0.0242444
1858	0.628727	0.604867	0.559934	0.00460264	0.00927077	0.024583
1859	0.628668	0.605098	0.559831	0.00386316	0.00934835	0.0241846
1860	0.628379	0.605207	0.55956	0.00422084	0.00921146	0.0243874
1861	0.628132	0.604747	0.559459	0.00460183	0.00990258	0.0241488
1862	0.628169	0.604449	0.559319	0.00499262	0.00958279	0.0243814
1863	0.628182	0.604662	0.559447	0.00454262	0.00962185	0.0236217
1864	0.628007	0.604175	0.559539	0.00427661	0.00951368	0.0239033
1865	0.628397	0.60449	0.559224	0.00473691	0.00942012	0.0236633
1866	0.628259	0.604411	0.558861	0.00518048	0.00898224	0.0241621
1867	0.627831	0.604244	0.559319	0.00465653	0.0093769	0.0240171
1868	0.628252	0.604422	0.559248	0.00483447	0.00875243	0.0239023
1869	0.627712	0.603976	0.55916	0.00464896	0.00906035	0.0244501
1870	0.627457	0.603871	0.558775	0.00527926	0.00931313	0.0238576
1871	0.627787	0.603714	0.558425	0.0049748	0.00935007	0.0237951
1872	0.627473	0.60363	0.558769	0.00544014	0.00910729	0.0237685
1873	0.627782	0.603266	0.558483	0.00492154	0.0092008	0.0240874
1874	0.62762	0.603486	0.558452	0.00553801	0.00909916	0.0240764
1875	0.627713	0.603925	0.558482	0.00481549	0.00955521	0.0235494
1876	0.627134	0.603794	0.558047	0.004372	0.00923858	0.023661
1877	0.627117	0.603551	0.558166	0.00511666	0.008568	0.0233625
1878	0.627044	0.603355	0.558166	0.00494652	0.00913633	0.0237016
1879	0.627069	0.603352	0.558075	0.00460894	0.00919918	0.0238452
1880	0.627521	0.603093	0.558072	0.00492634	0.00912069	0.0233705
1881	0.628657	0.607008	0.56142	0.00438001	0.0090841	0.0233392
1882	0.626373	0.603759	0.558659	0.00457701	0.00931497	0.0235677
1883	0.62589	0.603199	0.557993	0.00487705	0.00935169	0.0236442
1884	0.626481	0.60296	0.557797	0.0052944	0.00955429	0.023835
1885	0.626251	0.603398	0.557519	0.0050335	0.00901775	0.0234475
1886	0.626571	0.60252	0.557529	0.0053222	0.00903398	0.0236444
1887	0.627082	0.602431	0.557328	0.00534738	0.00893183	0.0235621
1888	0.626725	0.602022	0.557267	0.00513059	0.00881921	0.0236949
1889	0.626606	0.602047	0.55701	0.00456058	0.00862621	0.0233341
1890	0.626077	0.601692	0.557074	0.00457949	0.00951942	0.0234926
1891	0.626284	0.60179	0.557256	0.00525888	0.00906837	0.0236022
1892	0.625934	0.601439	0.556855	0.00525264	0.00889395	0.0237221
1893	0.626496	0.602175	0.556993	0.00523559	0.00898963	0.0233792
1894	0.626524	0.601696	0.556834	0.0053867	0.00940857	0.0236349
1895	0.626516	0.601908	0.556419	0.00567938	0.00949605	0.0233385
1896	0.626331	0.601998	0.556696	0.0050961	0.0089754	0.0234153
1897	0.626814	0.601668	0.556543	0.00498658	0.00908312	0.0235027
1898	0.625902	0.601664	0.556557	0.00531069	0.00893551	0.0232126
1899	0.625916	0.600925	0.556521	0.0049837	0.00938982	0.0231017
1900	0.625989	0.600783	0.555982	0.00491524	0.00959153	0.0237563
1901	0.625545	0.600752	0.556084	0.0054962	0.00954951	0.0236359
1902	0.626221	0.600203	0.556003	0.00494103	0.00935679	0.023426
1903	0.626335	0.600993	0.555734	0.0050068	0.00920226	0.0233658
1904	0.625769	0.600459	0.555983	0.00506712	0.00944446	0.0238847
1905	0.625583	0.600598	0.556099	0.0052048	0.00974791	0.0237981
1906	0.625534	0.60078	0.555953	0.00471136	0.00996422	0.0239149
1907	0.625423	0.600409	0.555313	0.00456479	0.00935209	0.023419
1908	0.625446	0.600317	0.555521	0.00453776	0.00933888	0.0233583
1909	0.62487	0.600287	0.555766	0.00439926	0.00927933	0.0238091
1910	0.624922	0.600337	0.555423	0.00432461	0.00891321	0.0231209
1911	0.624935	0.6002	0.555506	0.00477273	0.0090336	0.0233258
1912	0.625262	0.600246	0.555448	0.0048428	0.00905473	0.0235954
1913	0.624926	0.599919	0.555037	0.00522566	0.00895374	0.0231888
1914	0.624793	0.599784	0.554949	0.00513559	0.00927382	0.0232367
1915	0.625036	0.598998	0.554679	0.00499841	0.00920553	0.0231728
1916	0.624751	0.599443	0.554693	0.00448983	0.00935671	0.0234099
1917	0.62451	0.599176	0.554643	0.00487937	0.00875628	0.0234549
1918	0.624558	0.599123	0.554664	0.00511572	0.00950479	0.023326
1919	0.624426	0.599693	0.554424	0.00486605	0.00952759	0.0230383
1920	0.624468	0.599038	0.554375	0.0046642	0.00912028	0.0234042
1921	0.624315	0.598953	0.554307	0.00490803	0.00903169	0.0232701
1922	0.624249	0.598852	0.554262	0.00501062	0.00942599	0.022956
1923	0.6241	0.598869	0.553925	0.00453603	0.00993726	0.02312
1924	0.62403	0.59853	0.553967	0.00438198	0.00948667	0.0233072
1925	0.623868	0.598806	0.554186	0.0044514	0.00952297	0.0231769
1926	0.624253	0.598414	0.554015	0.00541026	0.00922273	0.0232186
1927	0.623446	0.598582	0.554008	0.00524781	0.00931176	0.0233233
1928	0.625443	0.602097	0.556637	0.00426847	0.00934469	0.022817
1929	0.623009	0.598371	0.553833	0.00503907	0.00925795	0.0227694
1930	0.622537	0.5984	0.553376	0.00497969	0.00926744	0.0229079
1931	0.622942	0.59849	0.553459	0.00534238	0.00886072	0.0229474
1932	0.622632	0.598068	0.553524	0.00478386	0.00928022	0.0235657
1933	0.623181	0.597727	0.553121	0.00519568	0.00966411	0.0230491
1934	0.623439	0.59777	0.552969	0.00487201	0.00942088	0.0232441
1935	0.623772	0.597875	0.553079	0.00499966	0.00955259	0.0230031
1936	0.623051	0.597552	0.552712	0.00430983	0.00922324	0.0228364
1937	0.623136	0.597254	0.552835	0.00483839	0.0094687	0.0228857
1938	0.623234	0.597288	0.552978	0.00454133	0.00941507	0.0234284
1939	0.623352	0.596581	0.552713	0.00535262	0.00984461	0.0226987
1940	0.62299	0.596392	0.552433	0.00535947	0.00932317	0.0231133
1941	0.623195	0.596539	0.552703	0.00517523	0.00924673	0.0219983
1942	0.623464	0.596992	0.552591	0.00543775	0.00896548	0.0224613
1943	0.622644	0.596316	0.552421	0.00566362	0.00939566	0.0225321
1944	0.623232	0.596687	0.551923	0.00575617	0.00910707	0.022404
1945	0.622891	0.596189	0.55236	0.00511761	0.00981801	0.0227237
1946	0.62271	0.596628	0.55218	0.00553202	0.00945865	0.0225642
1947	0.622777	0.596	0.551932	0.005799	0.00918943	0.0226
1948	0.623265	0.595558	0.551979	0.00566654	0.00958888	0.0228623
1949	0.622935	0.595617	0.552089	0.00520469	0.00984048	0.022366
1950	0.622399	0.595834	0.551633	0.00490118	0.00909476	0.0226846
1951	0.622917	0.595301	0.551323	0.00523641	0.00908794	0.0230831
1952	0.622524	0.59606	0.551744	0.00504715	0.00950068	0.0227594
1953	0.622008	0.59558	0.551765	0.00538994	0.00899313	0.0228191
1954	0.622329	0.595943	0.551266	0.00454712	0.00946089	0.0224874
1955	0.622301	0.595468	0.551296	0.0055321	0.00981424	0.0221351
1956	0.621728	0.595056	0.551277	0.00495053	0.00958505	0.0223818
1957	0.621674	0.595279	0.551536	0.00483574	0.00952946	0.0221066
1958	0.621713	0.59476	0.55085	0.00536348	0.00926313	0.0217515
1959	0.621482	0.594823	0.550857	0.00467041	0.00925085	0.0223771
1960	0.621681	0.595084	0.551275	0.00482459	0.00953346	0.0229772
1961	0.621335	0.594743	0.551065	0.00522294	0.00985466	0.0224253
1962	0.621609	0.59448	0.550872	0.00535719	0.00981823	0.0226091
1963	0.621521	0.595001	0.550432	0.00480543	0.00963619	0.0223603
1964	0.621265	0.594541	0.550762	0.00535748	0.00957479	0.0226129
1965	0.621097	0.594185	0.550439	0.00471546	0.00965221	0.0220792
1966	0.621367	0.594539	0.550433	0.00514444	0.00963097	0.0227267
1967	0.621084	0.594204	0.550204	0.00489437	0.00930906	0.0220813
1968	0.620811	0.594045	0.550013	0.00472725	0.0090659	0.0223945
1969	0.621112	0.594289	0.550574	0.00469077	0.00978062	0.0223183
1970	0.620723	0.594106	0.549822	0.00472343	0.00956809	0.0220236
1971	0.620334	0.593823	0.550042	0.00447087	0.00936144	0.0222769
1972	0.620447	0.593612	0.550331	0.00435918	0.00942834	0.0224672
1973	0.620437	0.593994	0.549736	0.00478042	0.00941637	0.0220796
1974	0.620568	0.59316	0.549461	0.00502587	0.00984508	0.0221116
1975	0.622178	0.597254	0.553183	0.00465167	0.00871077	0.0225036
1976	0.619545	0.594012	0.550481	0.0049311	0.00867956	0.0229151
1977	0.619169	0.593624	0.549904	0.00479598	0.00952988	0.0224814
1978	0.619708	0.593129	0.549476	0.00505117	0.00956902	0.0224924
1979	0.619159	0.593203	0.54911	0.00454211	0.00948171	0.022278
1980	0.620137	0.592841	0.549144	0.00488225	0.00943844	0.0220318
1981	0.620363	0.593129	0.548946	0.00473558	0.00967447	0.0223005
1982	0.620146	0.593013	0.549231	0.00487874	0.00936821	0.0220937
1983	0.619861	0.592422	0.548877	0.00479586	0.00996101	0.022593
1984	0.619723	0.593064	0.548952	0.00465069	0.00933217	0.022324
1985	0.619596	0.592247	0.548832	0.00504139	0.00982313	0.0223003
1986	0.619207	0.592129	0.548803	0.00494846	0.00971884	0.0223735
1987	0.619685	0.592231	0.54858	0.00507449	0.00923868	0.0221697
1988	0.619445	0.592129	0.548656	0.00535091	0.00967139	0.0222661
1989	0.620135	0.591954	0.548519	0.00530576	0.0096405	0.0223749
1990	0.619763	0.592006	0.548307	0.0052845	0.00920603	0.0225385
1991	0.619833	0.592113	0.548278	0.00565264	0.00943559	0.0225469
1992	0.619904	0.591551	0.548327	0.00505749	0.00964899	0.022331
1993	0.619558	0.591415	0.547959	0.00596979	0.00962062	0.0220826
1994	0.61932	0.591629	0.548234	0.0052795	0.00963379	0.0219871
1995	0.619449	0.59117	0.547912	0.00588438	0.0100493	0.0221023
1996	0.619315	0.591437	0.547869	0.00509729	0.00911949	0.0222644
1997	0.619037	0.591084	0.548044	0.00543214	0.00918321	0.0224141
1998	0.619439	0.590933	0.547834	0.0053992	0.00936735	0.022406
[truncated: 2 more rows]

## Sheet: Figure_1d
Experimental data
x (405 power density)	y (488 power density)	Fatigue fraction
		pd 405 = 0.01	pd 405 = 0.019	pd 405 = 0.049	pd 405 = 0.141	pd 405 = 0.449
0.00963	0.07	0.0692	0.0865	0.119	0.185	0.376
0.01926	0.18	0.0678	0.0963	0.139	0.199	0.358
0.048792	0.41	0.0673	0.083	0.133	0.214	0.382
0.14124	0.93	0.0776	0.132	0.185	0.246	0.397
0.4494
Simulated data
x (405 power density)	y (488 power density)	Fatigue fraction
		pd 405 = 0.01	pd 405 = 0.025	pd 405 = 0.05	pd 405 = 0.1	pd 405 = 0.25	pd 405 = 0.5	pd 405 = 0.81	pd 405 = 0.81
0.01	0.05	0.0357	0.116	0.163	0.214	0.292	0.399	0.515	0.567
0.025	0.1	0.0345	0.111	0.156	0.206	0.283	0.391	0.507	0.57
0.05	0.2	0.0337	0.108	0.151	0.2	0.278	0.385	0.502	0.565
0.1	0.4	0.0347	0.107	0.149	0.196	0.271	0.388	0.496	0.56
0.25	0.6	0.0342	0.106	0.148	0.195	0.271	0.38	0.494	0.56
0.5	0.8	0.034	0.106	0.148	0.195	0.271	0.38	0.495	0.56
0.81	1	0.034	0.106	0.148	0.196	0.272	0.38	0.496	0.56
1

## Sheet: Figure_1f
Experimental data
x (405 power density)	Fatigue fraction	Fatigue fraction error
0.00963	0.0678	0.0167
0.01926	0.0963	0.0097
0.048792	0.139	0.0159
0.14124	0.199	0.0203
0.4494	0.358	0.0078
Simulated data
x (405 power density)	Fatigue fraction bleaching channel i	Fatigue fraction bleaching channel ii
0.01	0.042	0.036
0.025	0.133	0.108
0.05	0.181	0.163
0.1	0.221	0.212
0.25	0.247	0.283
0.5	0.267	0.381
0.81	0.286	0.496
1	0.296	0.561

## Sheet: Figure_1g
x	y				err
	10 ms	25 ms	50 ms	100 ms	10 ms	25 ms	50 ms	100 ms
1	1	1	1	1	0	0	0	0
2	0.895195	0.894821	0.89109	0.892477	0.00675335	0.00331034	0.00386748	0.00403849
3	0.88742	0.890346	0.886104	0.887882	0.00750993	0.00335974	0.00279891	0.00373724
4	0.884205	0.888211	0.884644	0.886254	0.00722579	0.00417888	0.00489756	0.00253375
5	0.883392	0.886465	0.884458	0.88657	0.00800453	0.00487431	0.00577142	0.00378626
6	0.881101	0.88539	0.882393	0.885468	0.00731909	0.00370019	0.00417415	0.00151458
7	0.878108	0.883654	0.881956	0.884695	0.00775535	0.00512697	0.00489007	0.00233934
8	0.877468	0.883947	0.880926	0.884993	0.0072126	0.00439616	0.00604077	0.00274053
9	0.875946	0.88283	0.880351	0.883894	0.00712848	0.00493086	0.003946	0.00225796
10	0.876613	0.881585	0.880289	0.883974	0.00528059	0.0052144	0.00405232	0.00315777
11	0.876402	0.880928	0.879213	0.883303	0.00776364	0.00299359	0.00430132	0.00180773
12	0.876065	0.879324	0.878597	0.883566	0.0058973	0.00210181	0.00447382	0.00210836
13	0.875897	0.878915	0.877116	0.881836	0.00616656	0.00298073	0.00544237	0.00168606
14	0.875701	0.87921	0.878446	0.882541	0.00565527	0.00337632	0.00544483	0.00218717
15	0.875689	0.878054	0.87791	0.881655	0.00584474	0.00340625	0.00444006	0.00338886
16	0.876329	0.877212	0.87813	0.881859	0.00657248	0.00376805	0.00430054	0.00208315
17	0.874727	0.877362	0.876465	0.881322	0.00569981	0.00313478	0.00507483	0.00266389
18	0.875141	0.876642	0.876969	0.881889	0.00632796	0.00303207	0.00472965	0.00192544
19	0.874908	0.877102	0.877122	0.881678	0.00613164	0.00398738	0.00515141	0.00216426
20	0.874865	0.876213	0.875943	0.880273	0.00477896	0.00406053	0.00594732	0.00175463
21	0.874519	0.875591	0.877446	0.882645	0.00733144	0.0040166	0.00602377	0.00187929
22	0.874449	0.873758	0.875272	0.881298	0.00713844	0.00348004	0.00497282	0.00207336
23	0.872611	0.874561	0.874799	0.880867	0.0070182	0.00417867	0.00558131	0.00281089
24	0.87329	0.874603	0.876145	0.880504	0.00562157	0.00385481	0.00544521	0.00217942
25	0.871834	0.874909	0.875236	0.880042	0.00518362	0.00254145	0.00319355	0.00160813
26	0.872334	0.873559	0.874328	0.878382	0.00539713	0.00240003	0.00497498	0.00220496
27	0.870601	0.873001	0.874634	0.878381	0.00729055	0.00417615	0.00449393	0.00200308
28	0.87062	0.873129	0.873641	0.879989	0.00580356	0.00361806	0.00414122	0.00139771
29	0.87009	0.872389	0.873968	0.878712	0.00636662	0.00460806	0.00360531	0.0027692
30	0.8697	0.871932	0.873249	0.877858	0.00606688	0.00388136	0.00489244	0.00287995
31	0.868892	0.871026	0.873027	0.878607	0.0059594	0.00440796	0.004178	0.00195492
32	0.868067	0.871384	0.873059	0.878837	0.00643213	0.00462969	0.0039002	0.00237219
33	0.867469	0.870462	0.873582	0.878385	0.00738969	0.00341123	0.00443993	0.00219609
34	0.866581	0.870445	0.872513	0.877758	0.00615404	0.00275762	0.0039452	0.00269216
35	0.866761	0.870749	0.873527	0.87862	0.00580949	0.00295169	0.00549818	0.00187427
36	0.865756	0.870194	0.872272	0.877303	0.00652742	0.00349604	0.00557998	0.00128365
37	0.865701	0.869633	0.871917	0.878309	0.00566063	0.00352245	0.00403638	0.00228973
38	0.865133	0.869894	0.873076	0.877312	0.00639911	0.00390123	0.00442182	0.00174083
39	0.86407	0.869771	0.871598	0.877008	0.00480006	0.00361297	0.00426156	0.00283629
40	0.863624	0.869265	0.871567	0.877144	0.00643185	0.00343387	0.00535094	0.00200893
41	0.862649	0.86891	0.872016	0.876008	0.00797263	0.00338056	0.00499363	0.00266615
42	0.863425	0.86928	0.871017	0.877193	0.00699501	0.00418553	0.00375855	0.0017196
43	0.863617	0.86944	0.871588	0.876416	0.00749968	0.00417093	0.0027362	0.00194324
44	0.863783	0.869003	0.870451	0.876625	0.00652875	0.00358868	0.00479785	0.0021438
45	0.862031	0.868284	0.870603	0.876857	0.00827205	0.00347514	0.00404687	0.00193231
46	0.86203	0.868995	0.871411	0.876174	0.00631918	0.00257857	0.00325455	0.00162209
47	0.862813	0.868853	0.870002	0.876473	0.00509563	0.00423543	0.00386338	0.00163395
48	0.862525	0.868105	0.871032	0.876192	0.00512397	0.00323051	0.0040144	0.00101793
49	0.862266	0.868986	0.870688	0.875577	0.00421961	0.00313411	0.00374229	0.00393349
50	0.861037	0.867415	0.870484	0.874983	0.00561502	0.00387463	0.00440419	0.00240146
51	0.861554	0.867208	0.870552	0.876302	0.00574696	0.00335484	0.00470746	0.00292911
52	0.861782	0.866988	0.87039	0.875378	0.00575518	0.00359906	0.00440019	0.00206289
53	0.860761	0.866351	0.870521	0.874772	0.0045067	0.00238782	0.0032339	0.00199449
54	0.86	0.866765	0.868957	0.875656	0.00467172	0.00400148	0.00338494	0.00169439
55	0.861166	0.865862	0.869972	0.876793	0.00479316	0.00379991	0.00445088	0.00161047
56	0.860647	0.866426	0.87018	0.87534	0.00472097	0.003631	0.00600206	0.00125172
57	0.860394	0.865553	0.869107	0.875365	0.00501645	0.00340214	0.00440048	0.00121587
58	0.860417	0.865786	0.868999	0.875844	0.00572159	0.00307507	0.00303695	0.000852109
59	0.860948	0.864452	0.868875	0.874771	0.00403115	0.00351414	0.00434429	0.00144192
60	0.859828	0.866425	0.870006	0.87378	0.0056725	0.0037399	0.00451105	0.00140582
61	0.860187	0.865014	0.86999	0.874598	0.00653809	0.00367915	0.00409721	0.0013047
62	0.858987	0.864806	0.868617	0.874397	0.00468714	0.0028537	0.0048593	0.00231458
63	0.85902	0.864759	0.868414	0.874668	0.00600705	0.00310847	0.00398538	0.00207053
64	0.858926	0.863877	0.868213	0.874019	0.00397916	0.00291891	0.00447661	0.00232962
65	0.859434	0.864486	0.868118	0.874058	0.00585685	0.00459655	0.00446307	0.000770205
66	0.859029	0.864759	0.868689	0.873712	0.00510103	0.0021614	0.00458116	0.00082194
67	0.858265	0.864051	0.86772	0.873084	0.00436426	0.00339626	0.00417329	0.00140813
68	0.858567	0.863838	0.86823	0.872822	0.0055591	0.00314582	0.00423474	0.00113398
69	0.858233	0.863552	0.867903	0.872998	0.00482015	0.00378685	0.00368812	0.00167032
70	0.858156	0.863848	0.867403	0.872108	0.00568654	0.00453767	0.00447698	0.00242873
71	0.857398	0.864174	0.867325	0.873309	0.00552325	0.00278542	0.00355623	0.000741166
72	0.857813	0.862764	0.868395	0.873683	0.0060468	0.00413183	0.00434922	0.000938024
73	0.857751	0.862622	0.8677	0.872836	0.00447284	0.00339209	0.00468877	0.00151179
74	0.857145	0.862595	0.867614	0.872162	0.00579629	0.00432023	0.00455297	0.00188285
75	0.856713	0.863053	0.86616	0.871756	0.00682445	0.00255912	0.00324847	0.00172109
76	0.855867	0.862046	0.866355	0.871756	0.00520499	0.00346366	0.00387877	0.000951956
77	0.856649	0.862151	0.866479	0.872722	0.00441774	0.00272016	0.00426037	0.00107331
78	0.855376	0.86172	0.866259	0.871491	0.00598501	0.00319593	0.00396159	0.000494899
79	0.85609	0.862378	0.866632	0.871784	0.00564108	0.00436038	0.00454343	0.000849858
80	0.856617	0.861305	0.866393	0.872095	0.00578972	0.0023504	0.00326999	0.000737413
[truncated: 1,601 more rows]

## Sheet: Figure_2a
Experimental data
[truncated: 18 more rows]

## Sheet: Figure_2b
Experimental data
[truncated: 1 more rows]

## Sheet: Figure_2c
Experimental data				Fitted data
[truncated: 21 more rows]

[truncated: 14 more sheets: Figure_2e, Figure_2f, Figure_2g, Figure_2h, Figure_2i, Figure_2j, Figure_3a, Figure_3b, Figure_3c, Figure_3d, Figure_4a, Figure_4b, Figure_4c, Figure_4d]
